# Supplementary material for: Metabolic Reprogramming of Clostridioides difficile During the Stationary Phase With the Induction of Toxin Production
Source: Front Microbiol. 2018 Aug 21;9:1970. doi: 10.3389/fmicb.2018.01970 (PMC6110889; doi:10.3389/fmicb.2018.01970)
Supplement: Supplementary file 5 [file Table_2.XLSX]

## Sheet: cytosolic fraction
Metabolic reprogramming with the induction of toxin production of Clostridioides difficile during the stationary phase
Supplemental File 2: Data of the LC-MS/MS based analysis of proteins in cytosolic fraction. Log2 fold changes of values measured for C. difficile 630∆erm in transient phase (17.25 h, trans) and three times in stationary phase (19.25: stat1, 24.25: stat2 and 29.25 h: stat3) were compared to those of the exponential phase (14.5 h).
Locus tag (Dannheim et al. 2017a)	log2 FC				ANOVA significance testing	ANOVA p-value
	trans	stat1	stat2	stat3
CDIF630erm_00001	-0.261023	0.455629	-2.43406	-1.23195	+	0.0245561
CDIF630erm_00002	-0.0339203	0.00151253	-0.454082	-0.829874	+	0.0414679
CDIF630erm_00003	-0.394203	-0.474855	-1.79753	-1.15229	+	0.0090194
CDIF630erm_00005	-0.140341	0.0160503	0.463312	2.33122	+	1.06843e-05
CDIF630erm_00006	-0.169945	-0.214708	0.925468	2.2676	+	1.782e-06
CDIF630erm_00007	-0.567633	-0.63899	-0.622393	0.731483	+	0.0137844
CDIF630erm_00009	0.053587	0.477335	-0.731379	-1.34152	+	0.000675269
CDIF630erm_00010	0.285053	0.169304	0.301239	-0.924816	+	0.0294082
CDIF630erm_00011	-0.714821	-0.783936	-0.510429	-0.711639		0.449313
CDIF630erm_00024	2.01604	2.15338	2.66878	1.53793	+	0.00622537
CDIF630erm_00031	-0.424479	-1.26691	-0.408258	-1.32168	+	0.00647783
CDIF630erm_00034	-0.0786896	-0.453783	0.460518	0.719444	+	0.0253071
CDIF630erm_00083	-1.12788	-1.29268	-0.955	-0.921247	+	2.50795e-07
CDIF630erm_00084	1.87749	2.49262	2.21519	3.04382	+	8.05231e-05
CDIF630erm_00087	0.93281	0.116442	0.333288	1.06855		0.293032
CDIF630erm_00088	0.353605	0.526896	0.547895	1.5535	+	2.43787e-07
CDIF630erm_00090	-0.312038	-0.312998	-0.114922	1.0714	+	0.00545157
CDIF630erm_00091	-0.490988	-0.5376	0.533991	1.12482	+	0.00186527
CDIF630erm_00092			2.19873	3.55779		1
CDIF630erm_00099	-0.769707					0.211134
CDIF630erm_00101	4.74993	4.38684	4.68636			0.47918
CDIF630erm_00112	-0.69302	-0.737207	-0.876165	-0.702606		0.161068
CDIF630erm_00113	-0.643841	-0.61433	-0.924046	-1.04368	+	9.51181e-05
CDIF630erm_00114	-0.373983	-0.47031	-0.104582	-0.777397	+	0.00216486
CDIF630erm_00116	0.155373	0.213606	-0.614376	-0.109596		0.101663
CDIF630erm_00118	-0.298609	-0.549469	0.00403976	-0.555725	+	0.0449643
CDIF630erm_00119	-0.593172	-0.318747	0.0896378	-0.475262		0.512839
CDIF630erm_00123	-1.20348	-1.29341	-1.28222	-3.73872	+	2.08087e-05
CDIF630erm_00125	0.246593	-0.156311	-0.813545	-0.909668	+	6.98233e-05
CDIF630erm_00126	0.268503	-0.086031	0.494486	0.246805		0.0769392
CDIF630erm_00127	-0.098793	-0.483074	0.145943	-0.598886	+	0.00388351
CDIF630erm_00129	-0.0960083	-0.253319	0.951689	-0.0105019		0.255897
CDIF630erm_00130	-0.578178	-0.904673	-0.366568	-0.144136		0.10619
CDIF630erm_00131	-1.4961	-1.30137	-1.67274	-1.16113	+	0.00877958
CDIF630erm_00132	-0.215141	-0.493118	-0.219458	0.0226784	+	0.0309328
CDIF630erm_00133	-0.224482	-0.509888	-0.0630665	-0.692715	+	0.00139295
CDIF630erm_00134	-0.816299	-1.01379	-0.813274	-1.4376		0.61268
CDIF630erm_00135	-0.17448	-0.569324	-0.156576	-0.753353	+	0.0284495
CDIF630erm_00136	0.0517292	0.0169983	0.0233746	-0.554327	+	0.0277839
CDIF630erm_00138	-0.587906	-0.654102	-0.918606	-2.56723	+	0.00102276
CDIF630erm_00139	-0.362263	-0.75226	-0.297789	-1.09598	+	0.00691504
CDIF630erm_00140	0.453964	-0.0775433	1.07408	-0.247032		0.365256
CDIF630erm_00141	-0.570831	-0.628735	-1.17598	-1.97677	+	0.000254795
CDIF630erm_00142	-0.0768814	-0.396666	-0.00963211	-0.569511	+	0.00789466
CDIF630erm_00143	-0.844915	-0.842566	-0.33876	-0.754248		0.26292
CDIF630erm_00144	-0.319952	-0.63529	-0.426458	-2.71512	+	7.05168e-05
CDIF630erm_00145	0.109104	-0.455923	0.39242	-0.119106	+	0.0160016
CDIF630erm_00146	-0.667711	-1.08925	-0.293341	-0.0376892	+	0.0216262
CDIF630erm_00147	0.092041	-0.293495	-0.0899487	-2.79437	+	1.35418e-06
CDIF630erm_00148	-0.280634	-1.09665	-1.0042	-1.29202	+	0.0276354
CDIF630erm_00149	-0.825043	-1.09817	-0.581295	-2.28307	+	0.0512178
CDIF630erm_00150	-0.612337	-0.883648	0.148844	-0.507504		0.0858426
CDIF630erm_00151	-0.300594	-0.322868	-0.431351	-1.40002	+	0.000492446
CDIF630erm_00152	-1.36468	-0.965748	-1.06455	-4.82286	+	1.52108e-06
CDIF630erm_00153	-0.542873	-0.62151	-0.524094	-1.24724	+	0.018287
CDIF630erm_00154	-0.209505	-0.345064	0.0102119	-1.00505	+	0.0181622
CDIF630erm_00155	-0.898514	-1.18641	-0.695692	-1.89768		0.171567
CDIF630erm_00156	-0.359959	-0.261593	-0.347887	-1.59103	+	0.00143004
CDIF630erm_00157	-1.22974	-1.10247	-1.64707	-0.494993	+	0.0176514
CDIF630erm_00158	-0.63588	-1.03502	-0.441227	-1.47857	+	0.024524
CDIF630erm_00159	-0.0941162	-0.0700035	0.620411	3.26401	+	0.000400551
CDIF630erm_00160	-0.234198	-0.0471001	-0.252655	-0.692184	+	0.0720296
CDIF630erm_00161	-0.501471	-0.428234	-0.425547	-0.566729		0.417905
CDIF630erm_00162	0.127138	-0.0206203	0.444382	0.50733	+	0.0459301
CDIF630erm_00163	-0.584888	-0.998791	0.300047	-2.42826		0.230037
CDIF630erm_00164	-1.17102	-1.18991	-0.572685	-5.82246	+	1.78045e-05
CDIF630erm_00165	-0.187111	-0.399168	0.00813103	-0.844849	+	0.0473288
CDIF630erm_00166	-0.33976	-0.323586	-0.0822868	-0.928444	+	0.00846986
CDIF630erm_00167	-0.452919	-0.956972	-0.293201	-0.0637302		0.297592
CDIF630erm_00168	0.416162	0.280506	0.45384	0.229738		0.106975
CDIF630erm_00169	-0.521658	0.140402	0.146606	-2.35442	+	0.000937554
CDIF630erm_00170			2.69172	3.74565	+	0.0632914
CDIF630erm_00171	0.233063	0.546986	0.740181	1.1411		0.0825007
CDIF630erm_00174	0.055254	-0.442682	0.139168	-0.9426	+	0.0156262
CDIF630erm_00175	0.0802155	-0.410172	-0.00951958	-1.03922	+	0.000179229
CDIF630erm_00203	-0.774067	-0.585144	-1.04871	-1.57545	+	0.00184982
CDIF630erm_00204	-0.227562	-0.0852966	-4.87071	-3.08876	+	0.000207949
CDIF630erm_00227	-0.257202	-0.332378	-0.158468	0.528374		0.170327
CDIF630erm_00228	-0.577736	-0.304398	-0.481424	0.703503	+	6.43202e-05
CDIF630erm_00229	-0.881733	-0.501249	-1.88721	-0.312172	+	0.0257215
CDIF630erm_00230	-0.15806	0.138306	-0.171362	0.839396	+	0.000399716
CDIF630erm_00231	0.269276	-0.100061	0.384392	0.573277		0.197407
CDIF630erm_00232	-0.697418	-0.0759735	-0.231495	0.44166	+	0.00735567
CDIF630erm_00233	-0.197447	0.241058	0.14283	0.140636		0.252653
CDIF630erm_00234	-0.204103	-0.183306	-0.538055	-0.766254	+	0.00102912
CDIF630erm_00236	-0.0062809	0.217447	-0.00963593	-0.354687		0.161839
CDIF630erm_00239	-0.185986	-0.39028	-0.413172	-0.612324	+	0.0066274
CDIF630erm_00243	0.165882	0.194181	0.221851	0.525274		0.574405
CDIF630erm_00247	-0.116751	-0.250973	-0.200855	0.106344		0.247309
CDIF630erm_00259	1.06408	1.05971	1.61609	-0.195377	+	3.46244e-05
CDIF630erm_00260	-0.141088	-0.264494	-0.988806	-0.760166	+	0.00781998
CDIF630erm_00263	-0.0967693	-0.00979614	-0.423061	-0.664026	+	0.0320567
CDIF630erm_00264	-0.812429	-0.366951	-0.797419			0.165169
CDIF630erm_00266	-0.353161	-2.0622	-1.8178	0.180674		0.802613
CDIF630erm_00269	-0.980608	-0.557388	-0.939318	-0.329996		0.471912
CDIF630erm_00271	-0.385023	-0.137287	-0.221939	0.128733		0.948169
CDIF630erm_00272	0.305346	0.327127	0.690327	0.0437012		0.317736
CDIF630erm_00273	0.811758	0.643064	0.421661	0.581064		0.494268
CDIF630erm_00291	-0.0207539	0.384497	-0.891371	0.505415		0.332173
CDIF630erm_00292	0.367239	0.242292	0.965122	1.03899	+	1.45564e-06
CDIF630erm_00296	-0.632576	-1.08433	0.00781059	0.933977	+	0.000374154
CDIF630erm_00298				2.86353		1
CDIF630erm_00299	0.756424	0.826818	1.14187	0.620949	+	0.00101413
CDIF630erm_00301	0.798529	0.914797	1.68286	1.89665	+	1.58336e-06
CDIF630erm_00305	-0.872189	-1.029	-0.895206	-0.790586	+	0.0109957
CDIF630erm_00306	-1.15733	-0.984535	-3.55631	-2.64343	+	0.00667431
CDIF630erm_00307	-0.954979	-0.941	-2.83903	-2.17258	+	6.58736e-05
CDIF630erm_00308	-1.44602	-1.35864	-1.41025	-1.57507	+	0.00147459
CDIF630erm_00312	-1.17606	-1.26427	-1.85946	-1.39205	+	0.00398079
CDIF630erm_00314	-0.353319	0.0471191	-0.185688	0.650658	+	0.00134735
CDIF630erm_00315	-0.22798	-0.0607605	0.144466	0.520517	+	0.0658145
CDIF630erm_00316	-0.656582	-0.460802	-0.26405	0.468344	+	0.0261605
CDIF630erm_00317						1
CDIF630erm_00320	0.0090313	0.0169487	-0.0738373	-0.242699	+	0.0411978
CDIF630erm_00321	-0.879547	-1.18887	-1.46607	-1.03562	+	0.015647
CDIF630erm_00340	0.477194	0.429893	0.674017	-0.536583	+	0.00189084
CDIF630erm_00341	0.747946	0.791872	0.378687	0.0250435	+	0.00016551
CDIF630erm_00342	0.596148	0.316866	0.392891	-0.272837	+	0.0108756
CDIF630erm_00343	0.572132	0.49102	0.392845	-0.307322	+	0.00676422
CDIF630erm_00344	0.0411282	0.0612411	-0.491577	-0.661285	+	0.00822198
CDIF630erm_00345	0.51899	0.583969	0.784651	0.275509		0.62214
CDIF630erm_00346	0.995501	1.19359	0.441982	-0.409525	+	6.0469e-05
CDIF630erm_00347	0.632971	0.834272	0.868238	0.182232	+	0.000861385
CDIF630erm_00361	0.112194	-0.441933	0.305275	2.83213	+	0.00269099
CDIF630erm_00365	-0.513153					1
CDIF630erm_00372	-0.663996	-0.0669842	-0.66548	-0.745842		0.255796
CDIF630erm_00397	0.356411	0.437567	0.148685	0.121918		0.338134
CDIF630erm_00398	0.482624	0.230818	0.278009	-0.431892	+	0.0123528
CDIF630erm_00403	2.37361	3.09006	2.31416	2.58398	+	3.39339e-06
CDIF630erm_00406	-1.77674	-1.06849	-1.55706	-0.740202		0.188099
CDIF630erm_00408	-0.89019	-1.15872	-0.773182	0.187014	+	0.010021
CDIF630erm_00410	-1.13233	-1.2832	-0.951786	1.15198	+	0.00159398
CDIF630erm_00411	-0.907427	-1.19511	-0.564024	-0.833754	+	0.0421212
CDIF630erm_00412	-0.586756	-2.45465	-0.302206	1.14476		0.704929
CDIF630erm_00413	0.394213		0.297716	1.37562		0.472804
CDIF630erm_00414	-1.57843	-1.38229	-1.15559	0.262354	+	0.00651877
CDIF630erm_00415	-1.49668	-1.15826	-1.15051	-0.325392	+	0.00729064
CDIF630erm_00420	0.206175	0.136801	-1.31674	-0.889486	+	0.000113809
CDIF630erm_00434	-0.339264	-0.398123	-0.621973	-0.659317		0.458554
CDIF630erm_00452				5.21774		1
CDIF630erm_00455	-0.568317	-0.16416		2.12858	+	0.0036992
CDIF630erm_00456	-0.426584	-0.541754				0.480442
CDIF630erm_00457	0.611891	0.202562	1.14017	0.351028		0.0790784
CDIF630erm_00458	0.183836	0.774185	-1.48071	-0.79813	+	3.24613e-05
CDIF630erm_00459	-0.0644474	0.13678	-0.612648	-0.917917	+	0.00110538
CDIF630erm_00461	-0.0425987	-0.133698	0.00808144	-0.794502	+	0.00222417
CDIF630erm_00468	0.657337	0.386219	1.07954	1.88576	+	0.000125831
CDIF630erm_00473	0.144621	0.370913	-0.426615	-0.530107		0.383667
CDIF630erm_00478	0.0351982	-0.606396				0.54684
CDIF630erm_00520	0.797741	1.5331	1.00243	0.122375	+	0.00553847
CDIF630erm_00522	1.09176	1.55606	1.74798	1.30577	+	0.00029031
CDIF630erm_00523	0.0801964	0.00608063	0.472418	0.9065	+	2.05856e-05
CDIF630erm_00524	-0.628176	-0.311651	-1.1272	0.548786	+	0.0426894
CDIF630erm_00525	0.497725	0.359829	0.709976	0.818743	+	0.0171187
CDIF630erm_00526	-0.270079	-0.0508099	0.197237	0.601265	+	0.00131384
CDIF630erm_00527	0.111631	-0.26527	0.00661087	1.08198	+	2.58134e-05
CDIF630erm_00529	0.0259075	-0.251492	0.00525284	0.0940189		0.600824
CDIF630erm_00530	0.00535774			-1.14546		0.86572
CDIF630erm_00531	0.566141	0.528574	0.483177	-1.11965	+	1.12114e-06
CDIF630erm_00532	-0.232864	-0.337021	-0.71817	-1.14687	+	0.0127637
CDIF630erm_00534	0.625063	-0.0695934	0.434183	-0.94034	+	0.000485221
CDIF630erm_00550	0.0515995	-0.0137196	0.128563	-0.182951		0.982776
CDIF630erm_00556	-1.26541	-0.630789	-1.20556	-0.751034		0.14082
CDIF630erm_00565			0.593115	2.0577	+	0.00181398
CDIF630erm_00568		2.51554	2.55022			1
CDIF630erm_00579	1.0006	0.771292	-0.316778	-0.298124		0.558807
CDIF630erm_00580	0.0412655	0.913393	-0.0658951	0.0132275		0.190347
CDIF630erm_00601				2.50773		1
CDIF630erm_00615	0.127478	0.760698	0.124355	1.01806	+	0.00714199
CDIF630erm_00618	0.71653	0.698936	-0.305462	-0.943237	+	5.48014e-05
CDIF630erm_00626	1.33326	1.01849	0.882771	0.293592	+	0.00486449
CDIF630erm_00627	0.175339	-0.315331				0.271649
CDIF630erm_00631			-0.202618	0.743279		0.0812101
CDIF630erm_00633	-0.6411	-0.770464	-1.41147			0.284894
CDIF630erm_00636				2.85874		1
CDIF630erm_00641	-0.309513	-0.10479	-0.662992	-0.282814		0.24015
CDIF630erm_00657	0.879616	0.966753	0.538582	0.969862	+	0.00117023
CDIF630erm_00658	-0.308132	-0.168419	0.252129	1.32562		0.126952
CDIF630erm_00660	0.116894	0.328743	0.44504	1.64641	+	0.0013016
CDIF630erm_00666	-0.515453	-0.517345				0.417981
CDIF630erm_00667				2.67662		1
CDIF630erm_00670	0.510212	0.780811	0.664808	-0.0335007		0.130329
CDIF630erm_00672	-0.392796	-0.357754	0.456453	2.13142	+	0.000608963
CDIF630erm_00674	-0.79332	-0.00618744				0.11574
CDIF630erm_00678		1.89437	0.457201	0.239132		0.91258
CDIF630erm_00679	-0.797623	0.315304	0.0121536	-1.0295		0.363244
CDIF630erm_00680	0.57111	-0.869087	-0.268385	-1.00699		0.287135
CDIF630erm_00687	0.333721	0.473391	0.21512	-0.212608		0.201369
CDIF630erm_00690	0.254238	0.0593681	-0.0292988	-0.267807		0.685966
CDIF630erm_00693	-0.673595	-2.38681	-1.56309	-2.58735	+	1.1125e-05
CDIF630erm_00700	1.44931	2.47666	1.37617	1.17286	+	3.53782e-05
CDIF630erm_00701	0.639303	1.52084	0.65534	1.13392		0.137299
CDIF630erm_00705	-2.86804	-3.87316	-4.5396	-3.83682	+	0.000444072
CDIF630erm_00715	2.94808	2.76397	2.79452	3.61439	+	0.0555877
CDIF630erm_00739	-4.07141	-2.67527	-3.68626	-4.4306	+	0.00102426
CDIF630erm_00740	-0.864744	-1.86134	-1.31551	-1.00469	+	0.0451121
CDIF630erm_00743				4.68097		1
CDIF630erm_00760	0.463484	0.514505	0.645967	0.50057	+	0.0641125
CDIF630erm_00787	-0.77956	-1.00401	-1.37606	-2.31176	+	1.19631e-05
CDIF630erm_00798	-0.411228	-0.579161	-0.101593	-0.355267		0.224799
CDIF630erm_00799	-0.792646	-0.960569	-1.13835	-1.05008		0.323695
CDIF630erm_00800	-0.306034	-0.965155	-0.382896	-0.374189		0.309696
CDIF630erm_00814	-0.682985	-0.248133	-0.761385	-0.696606		0.207634
CDIF630erm_00815	-0.402824	-0.300453	-0.306381	-0.441147	+	0.00700055
CDIF630erm_00816	-0.176235	-0.0844612	-0.132265	0.204498		0.263205
CDIF630erm_00819	0.202621	0.698606	-0.364555	-0.483221		0.175153
CDIF630erm_00821	-0.366701	-0.545322	-0.937672	-0.473764		0.558644
CDIF630erm_00823	0.800438	0.906216	0.97105	0.34729	+	0.00581927
CDIF630erm_00824	-0.341835	-0.609089	-0.668964	-1.90553		0.107789
CDIF630erm_00826	-0.230049	-0.151854	-0.0756874	-0.78418	+	0.00739319
CDIF630erm_00828	0.160606	-0.335819				0.309042
CDIF630erm_00830	0.0867596	0.124695	-1.16466	-1.11597		0.791138
CDIF630erm_00831	0.128414	0.238308	0.293919	0.727524		0.501058
CDIF630erm_00832	0.0869808	0.595602		0.101034		0.744243
CDIF630erm_00834	0.539957	0.642851	1.04526	0.607744	+	0.00313136
CDIF630erm_00835	0.46751	0.997015	-0.34864	-0.632759		0.088222
CDIF630erm_00836	0.530001	0.780296	0.600824	0.813833	+	0.000869315
CDIF630erm_00841	0.206356	0.159456		0.0868359		0.525175
CDIF630erm_00842	-0.371269	0.0428734				0.968057
CDIF630erm_00843	1.07254	1.564	-0.089592	1.05769	+	0.0155882
CDIF630erm_00844	0.00317955	0.418205				0.41218
CDIF630erm_00845	0.568409	0.750805	0.821901	1.9432		0.128185
CDIF630erm_00846	0.195499	0.437027	0.308178	0.556065		0.269593
CDIF630erm_00850	0.791248	0.561253	-1.17231	-2.18312	+	0.00042187
CDIF630erm_00852	-0.130604	0.0790386	-0.035965	-0.989119		0.775674
CDIF630erm_00856	0.426531	0.589277				0.296115
CDIF630erm_00864	-0.487549	-0.465715	0.269802	1.65373	+	0.00187565
CDIF630erm_00868	-0.276722	-0.904299	0.502214	2.11155	+	0.00038573
CDIF630erm_00871	0.886963	0.666307	0.0665588	-0.399479		0.190901
CDIF630erm_00872	0.126148	-0.49901	-0.309937	-1.50437	+	0.00151005
CDIF630erm_00874	0.94912	0.952639	0.821795	0.69628		0.143231
CDIF630erm_00876	0.427416	0.609423	1.20678	-0.268499		0.162825
CDIF630erm_00877	0.407375	0.189669	1.07112	-0.358658		0.305865
CDIF630erm_00879	-1.56657	-1.84302	-4.6715	-3.20933	+	1.67054e-05
CDIF630erm_00888		2.96785				1
CDIF630erm_00889	0.545971	0.263697	-0.505571	0.323103	+	0.00102885
CDIF630erm_00894	0.993425	0.959347		0.912685		0.788767
CDIF630erm_00899	-0.505077	-0.795959	-0.966003	0.499161		0.236098
CDIF630erm_00904	-0.660002	-0.726686	-2.1813	-1.64481	+	0.00133163
CDIF630erm_00907	-0.282015	0.000354767	-0.231127	-0.407688		0.213254
CDIF630erm_00909	1.04258	1.32911	1.39626	1.4802	+	0.000167977
CDIF630erm_00910	-0.587387	-0.0765667	-0.805437	-0.644129		0.79025
CDIF630erm_00913	-0.923775	-0.371756	-1.17418	-0.595512	+	0.01281
CDIF630erm_00914	-0.430782	-0.215126	-1.2623	-0.868404	+	0.0276184
CDIF630erm_00915	0.410227	0.635876	0.587114	1.13392		0.329706
CDIF630erm_00926	1.4406	1.8097	0.799049	0.629745	+	0.0231138
CDIF630erm_00927	2.34668	2.45321	1.95776			1
CDIF630erm_00928	1.02807	1.11029	0.0634289	-0.514185		0.165334
CDIF630erm_00930	0.418028	0.32682	1.00958	1.11471	+	0.00442982
CDIF630erm_00936	0.0355797	-0.109056	-0.0963688	-0.119072		0.975156
CDIF630erm_00944	0.427467	0.212996	1.13893	0.941315	+	0.00325757
CDIF630erm_00945	-1.14122	-1.3689	-4.35645	-5.15556	+	4.51603e-07
CDIF630erm_00946	0.634064	1.0192	1.29225	0.831036	+	0.044694
CDIF630erm_00947	0.0780945	0.0514164	0.582556	0.197149		0.306418
CDIF630erm_00948	-0.118607	0.371256	0.329245	-0.632334	+	0.0188514
CDIF630erm_00951	0.294863	0.28446		-0.304798		0.589969
CDIF630erm_00952	0.266476	0.287258	0.0466919	0.995588	+	0.0161679
CDIF630erm_00953	-0.110842	0.529072	0.142986	0.097456		0.580237
CDIF630erm_00955	0.299471	0.837894	-0.398546	-0.179991	+	0.0260394
CDIF630erm_00956	0.190813	1.07332	0.374699	0.878544	+	0.049154
CDIF630erm_00959	0.454348	0.72876	0.318733	0.406994		0.125359
CDIF630erm_00960	0.723492	0.886335	0.510511	0.223063	+	0.00512555
CDIF630erm_00963	-0.309498	0.115198	-0.153931	-0.437254		0.33473
CDIF630erm_00968	0.436489	0.915695	0.51124	0.110117	+	0.0688375
CDIF630erm_00969	0.4403	1.19476	0.876686	0.542643		0.290774
CDIF630erm_00974	1.16083	1.4163	2.24413	3.70633	+	1.26504e-07
CDIF630erm_00985	0.042696	0.887516	0.763329	1.26345	+	0.00485648
CDIF630erm_00989	-0.991611	-1.26835	-0.453629	1.77704	+	0.000878614
CDIF630erm_00993	1.19541	0.983574	2.42554	3.56352	+	4.53826e-09
CDIF630erm_00996			4.06828	3.39098		1
CDIF630erm_00998	-0.901911	-0.43552	0.239763	1.03243		0.295554
CDIF630erm_01001	0.868393	-0.0569134	2.30558	3.82307	+	0.000325416
CDIF630erm_01002	3.83116	3.98405	3.91136	4.02201		0.428125
CDIF630erm_01003	0.744843	1.10964	0.986212	1.07045		0.524224
CDIF630erm_01004		4.45794	4.14482	4.28681		0.663699
CDIF630erm_01005	0.149969	0.274103	0.689705	0.376558		0.277752
CDIF630erm_01006	0.173143	0.755875	1.47408	2.91223	+	0.00287114
CDIF630erm_01007	-0.427645	-0.499611	-0.366005	1.48111	+	0.0157257
CDIF630erm_01009	-0.751942	-1.34217	-2.17775	-3.27222	+	9.96342e-06
CDIF630erm_01010	0.582748	0.544292	0.62188	-0.473627	+	0.04632
CDIF630erm_01011	-0.871565	-0.633425	-0.374018	-1.44919	+	0.0393998
CDIF630erm_01012	-0.767584	-1.35906				0.247199
CDIF630erm_01013	-1.33507	-2.10271	-3.72958	-3.87539	+	9.92229e-05
CDIF630erm_01014						1
CDIF630erm_01017	-0.181581	-0.137363				1
CDIF630erm_01018	-0.841312	0.268694	-1.16576	-0.250677		0.0860635
CDIF630erm_01020	-3.06952	-2.75324	-2.90685	-2.00618	+	0.00111944
CDIF630erm_01029	-0.223099	-0.171204	-0.337845	-0.55777		0.745926
CDIF630erm_01033	0.410265	0.304081	-0.114014		+	0.0285162
CDIF630erm_01121	-0.521135	-0.672068	-0.884205	-0.871809	+	0.00428378
CDIF630erm_01122	0.0733452	-0.15934	0.0169849	-0.0445061		0.950753
CDIF630erm_01129	0.0499611	0.239397	-0.0391273	0.289133		0.753449
CDIF630erm_01130	2.39383	2.82488	2.21968	1.61852	+	0.00251283
CDIF630erm_01131	6.9671	6.84305	6.99895	4.74646	+	0.00195961
CDIF630erm_01132	4.90655	5.01159	3.74388	3.01959	+	0.00423653
CDIF630erm_01135	-0.339401	0.77837	0.405485	2.60249	+	0.000137468
CDIF630erm_01138	3.3297	3.17888	3.63192			0.721703
CDIF630erm_01139	0.927984	0.789064	-0.150137	-0.231733	+	0.0037557
CDIF630erm_01140	0.837296	1.10818		-0.505985	+	0.00231717
CDIF630erm_01141	1.16138	0.61385	0.785051	0.170643	+	0.00706434
CDIF630erm_01142	0.0761833	0.393166	-0.155987			0.346125
CDIF630erm_01143	-0.244432	-0.0280075				0.705596
CDIF630erm_01144	0.153837	0.576944	0.295141	-0.0241451		0.836962
CDIF630erm_01146	-0.68964	-0.288076	-0.76899			0.179006
CDIF630erm_01147	-0.301323	-0.701689	-0.521431	-0.193491		0.560759
CDIF630erm_01159	-0.732821	-0.690086	-0.270077	-0.765802		0.685173
CDIF630erm_01160	-0.212095	-0.101	0.725641	1.98711	+	0.000228603
CDIF630erm_01163		0.0492725	1.47219	2.79694	+	0.00106369
CDIF630erm_01180	-1.36642	-1.0493			+	0.0661318
CDIF630erm_01181	-0.428034	-0.637569	-0.6189	-0.727684		0.251933
CDIF630erm_01186	0.248755	0.320139	0.335312	0.0901718		0.569581
CDIF630erm_01188	1.12015	0.697361	1.01812	-0.0400047		0.404412
CDIF630erm_01193	0.74412	1.01613	1.29575	-0.615767	+	0.0551802
CDIF630erm_01194	2.51484	2.7785	3.41631	3.05647	+	2.36628e-07
CDIF630erm_01195	2.17564	2.56258	2.75941	2.73918	+	1.58576e-07
CDIF630erm_01196	2.18351	2.61501	2.69291	2.20311	+	5.38998e-07
CDIF630erm_01197	2.11457	2.74028	3.27749	3.37867	+	6.07295e-05
CDIF630erm_01198	2.63004	2.55222	3.43109	2.72651	+	1.47352e-05
CDIF630erm_01199	2.61128	3.14702	3.64408	3.67907	+	5.16811e-06
CDIF630erm_01201	-0.12417	-0.0607281	0.859697	1.70778	+	1.94267e-06
CDIF630erm_01207	-0.569601	-0.740475	-0.950602	-0.937389	+	0.00577401
CDIF630erm_01213	0.142166	-0.238701	-0.284119	0.440006	+	0.036608
CDIF630erm_01215	-0.581669	-0.752459				0.151009
CDIF630erm_01216	0.174568	-0.120796	0.644131	-0.257208	+	0.0106317
CDIF630erm_01225	-0.311491	-0.729706				0.760865
CDIF630erm_01227	-0.0818501	0.567038	-0.247173	0.172722		0.309374
CDIF630erm_01229	0.389387	0.51228	2.34983	5.23561	+	8.39181e-06
CDIF630erm_01230	0.102591	0.406864	0.331005	-0.914742	+	0.000567422
CDIF630erm_01270	-0.015419	-0.266596	-0.00879097	0.722672		0.194305
CDIF630erm_01275	0.32542	0.309443	0.17807	0.456921	+	0.0263343
CDIF630erm_01276	-1.76015	-1.01074		-0.927994		0.208721
CDIF630erm_01278	-0.21159	-0.299608	0.657166	1.86313	+	0.00417887
CDIF630erm_01279		-0.44367	-0.573288			1
CDIF630erm_01281	-0.654133	-0.484838	-1.43965	-1.48876	+	0.0558258
CDIF630erm_01282	-0.85569	-0.206568	0.42248	0.54579		0.352099
CDIF630erm_01284	-0.0894432	-0.552473	-0.751785	-0.185871	+	0.0407051
CDIF630erm_01285	-0.254898	-0.117622	0.782402	2.06812		0.262568
CDIF630erm_01286	-1.87561	-1.60063	-0.442795	2.22532	+	0.000264341
CDIF630erm_01289	-0.180971	-0.508673	-1.0965	-0.585848	+	0.0511038
CDIF630erm_01290	-1.28535	-0.714231	-0.869183			1
CDIF630erm_01292	-0.0497341	-0.0817585	-0.132586	-0.558636	+	0.0205292
CDIF630erm_01293	-0.263239		-0.210375	1.03934	+	0.00727698
CDIF630erm_01295	-0.253433	-0.318136		-0.44738		0.417414
CDIF630erm_01297	-0.928341	-0.965706	-2.79268	-2.49758		0.105095
CDIF630erm_01300	-0.178905	-0.400715	0.0808926	-0.303423		0.992814
CDIF630erm_01303	-0.462624	-0.687027	-3.16378	-3.18734	+	0.00349058
CDIF630erm_01304	0.0784016	0.329706	0.288294	0.141193		0.431121
CDIF630erm_01305	0.0509949	-0.00584412	-0.138376	-0.4293		0.0790494
CDIF630erm_01306	0.449421	0.129837	-0.24931	0.0914993		0.162108
CDIF630erm_01308	-0.684719	-0.59951	-0.387569	-0.73192	+	0.0345426
CDIF630erm_01310	-0.2411	-0.648933	0.48447	-1.3268	+	0.0338657
CDIF630erm_01311	-0.829702	-1.47966	-2.29563	-1.86356	+	0.00558896
CDIF630erm_01312	-1.12632	-0.941063	-0.479532	-0.49605	+	0.0202477
CDIF630erm_01317	-0.594849	-0.676636	-0.740829			0.470057
CDIF630erm_01323	0.133347	0.139936	0.00941277	-0.461784	+	0.0170951
CDIF630erm_01324	0.720484	0.276714	-0.0288868	0.958258		0.954676
CDIF630erm_01325	0.198408	-0.000932693	-0.614332	-2.60634	+	9.40492e-05
CDIF630erm_01326	-0.731167	-0.606375	-0.410307	1.12472	+	0.0555996
CDIF630erm_01327	-0.456732	-0.873703	-0.608431	-0.865236	+	0.0294019
CDIF630erm_01328	0.356909	-0.303844	-2.00421	-0.755054	+	0.00015715
CDIF630erm_01329	-0.842617	-0.761164	-1.95923	-1.58167	+	8.93792e-05
CDIF630erm_01330	-0.456408	-0.672821	-1.89212	-2.02935	+	1.20452e-06
CDIF630erm_01331	-1.03917	-1.13739	-1.2359	-1.4928	+	0.00208231
CDIF630erm_01333	-0.329878	-0.511415	-0.885284	-1.02071	+	0.00631175
CDIF630erm_01339	0.288345	-0.186676		-0.480677		0.537706
CDIF630erm_01340	2.26431	2.97894	3.29358	2.7411		1
CDIF630erm_01349	0.367392	-0.252123	0.0557232	0.0184364		0.797844
CDIF630erm_01350	-0.277599	-1.09673	-0.589186	-1.75002	+	0.0157921
CDIF630erm_01354	0.0431137	0.210506	-0.401432	-0.835529	+	0.00526242
CDIF630erm_01356	0.603483	0.0695896	0.177387			0.621637
CDIF630erm_01360	0.454742	0.369888	0.36031	1.84011		1
CDIF630erm_01363	1.25147	1.32416	1.92884	1.32389	+	0.00777931
CDIF630erm_01365	-0.151546	0.0680256	0.1465	1.74546	+	0.000189094
CDIF630erm_01366	-0.77898	-0.45907	-0.900455			0.804397
CDIF630erm_01368	-0.0925407	0.0195122	0.00284195	-0.243101		0.972475
CDIF630erm_01369	0.350138	0.263912	-0.183836	0.286993		0.591774
CDIF630erm_01372	-0.233912	0.180033	-0.560495	-0.625372		0.478721
CDIF630erm_01373	0.616892	0.587444	-0.0141182	-0.384216	+	1.88037e-05
CDIF630erm_01374	2.35784	2.73627				0.390187
CDIF630erm_01377	0.120707	-0.266857	-1.39418	-2.13083	+	0.000743387
CDIF630erm_01381	-0.82234	0.123333	0.595652	1.53621	+	0.00589761
CDIF630erm_01398	-0.372919	-0.134735	-0.392668	-0.664055		0.227876
CDIF630erm_01402	-1.45577	-1.60228	-2.45145	-2.61418		0.275365
CDIF630erm_01403	0.245298	-0.0263252	-0.0553532	0.0172882		0.765911
CDIF630erm_01405	-0.813519	-1.06634	-0.575611	-1.20884	+	0.064415
CDIF630erm_01406	-0.102163	-0.431911	0.400684	-0.713362	+	0.0423752
CDIF630erm_01407	0.228857	0.137302	0.0153866	0.547621		0.818862
CDIF630erm_01408	-0.514099	-0.245859	-0.552425	-0.348722		0.274348
CDIF630erm_01410	0.287413	-0.110039	0.279596	-1.18278	+	2.44241e-05
CDIF630erm_01411	0.63504	1.48982	0.0453434	-0.490734		0.637691
CDIF630erm_01414	0.131428	0.0633698	-2.34506	-1.56325	+	0.0654019
CDIF630erm_01415	4.17455	5.21199	3.77826	4.57629		0.108408
CDIF630erm_01416	0.142418	0.298712	0.272852	-0.226362		0.0777678
CDIF630erm_01417	1.40492	1.2748	1.75639	2.39143	+	0.00678611
CDIF630erm_01427	-0.400476	-0.709274	-0.374168	-1.22943		0.0778137
CDIF630erm_01428	0.145302	0.222033	-0.30172	-0.469568	+	0.0167958
CDIF630erm_01431	-0.361551	-0.339893	-0.239601			0.976361
CDIF630erm_01432	-0.404757	-0.442635	-1.68325	-1.11253	+	0.000458286
CDIF630erm_01433	-0.221842	-0.409687	-1.42003	-1.55077	+	7.2456e-05
CDIF630erm_01436	-0.212048	-0.164209	-1.69905	-0.84487	+	7.27619e-06
CDIF630erm_01437	0.271429	0.836021	0.979786			0.534489
CDIF630erm_01438	0.726568		0.747274	2.5817	+	0.0150943
CDIF630erm_01439	-0.730549	-0.789089	-0.974991	-0.898832		0.162293
CDIF630erm_01441	-0.096344	-0.340826	-0.477757	-1.56112	+	0.0679636
CDIF630erm_01443	-0.272663	-0.552254	0.159811	-0.734709	+	0.033669
CDIF630erm_01454	0.171221	-0.285528	0.383465	0.0686169		0.911759
CDIF630erm_01457	-1.3696	-1.1401	-2.28414	-2.60335		0.083599
CDIF630erm_01458	0.745996	0.283228	-0.491867	-0.158405	+	0.0398979
CDIF630erm_01459						1
CDIF630erm_01461	0.725502	1.04997	1.32477	0.276644		0.629978
CDIF630erm_01462	0.0461102	-0.283327	-1.69022	-0.577538	+	0.0118707
CDIF630erm_01463	-2.44783	-2.55429	-2.43485	-1.19586		0.565768
CDIF630erm_01465	-0.353968	-0.300436	-1.09724	-1.15522	+	4.68125e-06
CDIF630erm_01466	-0.291149	0.464005	-0.214342	-0.251131		0.453372
CDIF630erm_01467	0.291561					1
CDIF630erm_01469	0.392622	0.24078	0.0927258			1
CDIF630erm_01471	-0.310282	-0.252275	-0.574131	-0.73612		0.351016
CDIF630erm_01472	-0.983263	-1.29474	-0.616371	-0.375628	+	0.0042826
CDIF630erm_01473	0.525047	-0.0434113	0.198788			0.563895
CDIF630erm_01474	-0.299547	-0.522242	0.00799561	-0.692276	+	0.000426376
CDIF630erm_01476	-0.64607	-0.483593	-1.10485	-1.49247	+	0.00208472
CDIF630erm_01478	-0.721327	-0.282379	-0.802214	-0.531412	+	0.0377148
CDIF630erm_01480	-0.493776	-0.635473	0.432486	0.135698	+	0.0177237
CDIF630erm_01481	0.198187	-0.0478115	-0.509964	-0.541199	+	0.0246606
CDIF630erm_01482	-0.532999	-0.990971				1
CDIF630erm_01484	0.0926285	0.183817	0.271116	0.218821		0.552251
CDIF630erm_01485	-0.636326	-0.944502	-0.453356	-0.0437336	+	0.0325655
CDIF630erm_01486	0.487757	0.271353		-0.439039		0.332692
CDIF630erm_01489	-0.732895	-0.40519	-0.180363	1.46106	+	0.000521815
CDIF630erm_01490	0.501986	0.335024	0.885035	-0.206097	+	0.00149845
CDIF630erm_01491	0.095211	-0.0495567	0.172726	-0.748613	+	0.0195051
CDIF630erm_01495	0.240437	0.204248	0.105692	-0.462856	+	0.0223413
CDIF630erm_01497	0.426512	0.203392	-0.54283			0.621102
CDIF630erm_01499	0.15085	-0.0174389	0.33033	-0.648188	+	0.00754778
CDIF630erm_01509	1.16079	1.29048	1.58572	1.15676		0.353436
CDIF630erm_01511	-0.887978	-0.626223	-0.86771	-0.752012		0.321294
CDIF630erm_01512	0.213892	0.0866871	-1.35226	-0.426287	+	0.000374063
CDIF630erm_01513	-0.0676746	-0.0909901	-2.14892	-1.53022	+	1.3769e-06
CDIF630erm_01535	-0.565077	-0.353848	0.742514	2.38101	+	0.00113204
CDIF630erm_01542	0.62606		0.912281	0.65708		0.12158
CDIF630erm_01543	-0.821566	-0.558792	-0.164024	1.37533	+	0.00201557
CDIF630erm_01544	-0.283545	-0.55261	-0.423449	-1.07053		0.103414
CDIF630erm_01549	-0.884628	-1.35065	-1.33175		+	0.0220746
CDIF630erm_01551	-0.687149	-1.01182	-1.24562	-1.36295	+	0.0180202
CDIF630erm_01554	-0.675579	-0.919083	-1.08105	-1.28312		0.0838223
CDIF630erm_01556	0.605619	0.393637	0.848322	0.124744		0.193807
CDIF630erm_01560	-0.0884285	-0.188469	-0.684566	-0.909491	+	0.00218283
CDIF630erm_01561	-0.263905	0.267445	-0.47229	-0.196165	+	0.0522503
CDIF630erm_01565	0.394354	0.523924	-0.0441608			0.706946
CDIF630erm_01566	-0.864418	-0.441687				0.178874
CDIF630erm_01569	0.410076	0.377707		-0.453743	+	0.0270886
CDIF630erm_01570	-0.542484	-0.102451	-0.473173	-0.831347	+	0.0141872
CDIF630erm_01571	-0.715145	-0.428549	-0.408352	-0.837753	+	0.0218127
CDIF630erm_01578	0.764511	1.00338	0.34807	0.520128	+	0.00226691
CDIF630erm_01588				1.53647		1
CDIF630erm_01606	-0.104244	0.0598602				1
CDIF630erm_01613	-0.0346222	1.07503	-0.188728	1.29579		0.448985
CDIF630erm_01614	-0.0860767	0.645485			+	0.0453683
CDIF630erm_01617	0.111561	-0.366528	-0.537756	0.0760975		0.66932
CDIF630erm_01619	-0.404539	-0.675272	-0.162174	-0.332277		0.148056
CDIF630erm_01621	0.295033	0.382372	0.0440483	-0.124104		0.915591
CDIF630erm_01623	0.585207	0.87995	-0.383924	0.107664	+	0.0128542
CDIF630erm_01633	0.0306644	-0.936018	-1.6175	-2.61353	+	0.00246334
CDIF630erm_01638	-0.620852	-1.19282	-0.865278	-0.6271	+	0.0403621
CDIF630erm_01642	-0.91135					0.0953988
CDIF630erm_01643						1
CDIF630erm_01645	-1.01661	-0.967251	-1.11703	0.98892	+	0.00657756
CDIF630erm_01648	1.66842	1.35943	3.59403	5.59013	+	0.000117872
CDIF630erm_01656	0.156954	-0.659815	0.940823	2.76123	+	0.000585408
CDIF630erm_01659	0.0055027	-0.21689	0.89496	1.91862	+	3.1537e-05
CDIF630erm_01660	0.156754	-0.0684566	0.180113	-0.595205	+	0.0217601
CDIF630erm_01661	-0.362551	-0.421957	-1.27851	-0.757635	+	0.0084693
CDIF630erm_01662	-0.188974	-0.531715	-1.2378	-1.07228	+	0.00154674
CDIF630erm_01667	-0.685801	-0.497095	-1.33466	-0.80275	+	0.0689867
CDIF630erm_01675	0.283653	0.226583	-0.332899	0.605934		0.296466
CDIF630erm_01678	3.01524	4.22058	3.16874	2.74714		0.107524
CDIF630erm_01679	3.7445	5.08648	5.32647	4.39592		0.203885
CDIF630erm_01686	-2.05413					1
CDIF630erm_01689	0.488028	0.405235	0.255039	0.193544	+	0.0195641
CDIF630erm_01692	0.344772	0.600893	0.718676	1.09227	+	0.0182075
CDIF630erm_01694	-0.144915	0.334259	-0.173353	0.325705		0.126841
CDIF630erm_01695			2.51198	4.15845	+	0.00489931
CDIF630erm_01696	0.702045	0.682106	0.251841	1.02966		1
CDIF630erm_01697	-0.582952	-0.694111	0.75765	2.64924	+	0.00152423
CDIF630erm_01702	0.459845	0.768497	0.527224	1.0401	+	0.00226607
CDIF630erm_01703	-0.200443	-0.0298252	-0.74995	-0.985613	+	0.00241187
CDIF630erm_01704	1.46566	1.61034	1.34098	0.549101	+	0.000793226
CDIF630erm_01705	0.792067	0.918606	-0.736454	1.05664	+	0.00012579
CDIF630erm_01710	0.496033	0.159212	0.644705	0.19685		0.327388
CDIF630erm_01715	0.211946	0.345911	0.0979786			0.402147
CDIF630erm_01717	0.575039	0.431591	0.738621	0.439999		0.505678
CDIF630erm_01718	-0.105797	0.241087	-1.07011	-0.679884	+	0.0683852
CDIF630erm_01719	0.267076	0.190626	0.15872			0.922801
CDIF630erm_01720	0.0534534	0.0423908	-0.78026	-0.157595		0.214019
CDIF630erm_01721	0.159187	0.307981	0.373259	0.215755		0.469281
CDIF630erm_01722	0.0237541	0.154736	-0.531637	-0.0584297		0.183369
CDIF630erm_01723	0.00100517	0.0917263	-0.917648	-0.677221	+	0.00459333
CDIF630erm_01725	2.07765		2.24753	2.41555		1
CDIF630erm_01730	4.18122					1
CDIF630erm_01746	0.350803	0.662397	0.137674	-0.143122		0.263316
CDIF630erm_01753	0.127857	0.465343	0.106655	-0.0980644		0.555092
CDIF630erm_01767	5.31161	5.84211	4.61451	5.20828	+	1.69376e-09
CDIF630erm_01768	4.66579	3.42444	4.05019	6.18265	+	0.0130178
CDIF630erm_01769	2.68321	2.83451		3.1467		0.260186
CDIF630erm_01770	-0.382408	-0.424536	-0.275402	-0.216002		0.504449
CDIF630erm_01774	-0.933876	-0.844538	-1.78251	-1.33964	+	0.00263529
CDIF630erm_01775	0.196665	-0.0276184	-0.745056	-0.110348		0.0773976
CDIF630erm_01776	-1.26314	-0.619362	-1.9062	-0.990484	+	0.0130325
CDIF630erm_01777	0.171316	0.0598488				0.740556
CDIF630erm_01788	0.673536	0.516006	0.552597	0.405371		0.484607
CDIF630erm_01790				3.25563		1
CDIF630erm_01800	-0.0934734	0.032259	0.534369	0.784029	+	0.0204493
CDIF630erm_01811	-0.30146	-0.197617	-0.657663	0.148502		0.131957
CDIF630erm_01812	0.560631	1.16096	1.36222	0.749304		0.650981
CDIF630erm_01813	-0.0707912	-0.194452	-0.216311	-1.74904	+	0.0164561
CDIF630erm_01814	-0.414566	-0.8566	0.663519	2.34837	+	3.712e-07
CDIF630erm_01815	-0.0338593	0.0271091	-0.0449162	-1.49022	+	0.00778147
CDIF630erm_01816	-0.12229	-0.647169	-0.921835	-0.0380287	+	0.0071717
CDIF630erm_01819	-0.449017	-0.0318146		-1.23206		0.615181
CDIF630erm_01823	0.623827	0.582684	0.0927811	-0.131821		0.643365
CDIF630erm_01829	-0.183214	-0.232201	-0.00572395	-0.0738449		0.91289
CDIF630erm_01830	-0.74509	-0.446535	-1.02992	-0.132385	+	0.0169473
CDIF630erm_01832	-1.36803	-0.691313	-2.99465	-1.89364	+	0.00330638
CDIF630erm_01839	1.3441					1
CDIF630erm_01844	0.436447	0.375818	-0.656933	-0.463146	+	0.0323097
CDIF630erm_01849	0.492828	0.174706	-0.330803	-0.7159		0.221588
CDIF630erm_01859	-0.479662	-0.390266	-1.44822	-1.90996	+	0.00148925
CDIF630erm_01860		-0.140805	0.535559	2.39548		1
CDIF630erm_01867	0.436754	0.913046	0.882191	0.0636826		0.346844
CDIF630erm_01869	-0.0181141	-1.10007	-4.37277	-4.67015	+	0.00934718
CDIF630erm_01870	-0.495642	-0.193909	-0.0285263	1.02261	+	0.0119656
CDIF630erm_01871	-0.778	-1.17087	-0.378141	-0.337296		0.454152
CDIF630erm_01872	-0.139872		0.708439	2.22226	+	0.00145101
CDIF630erm_01873	0.218212	0.686094	0.149891			0.791981
CDIF630erm_01875	-0.256256	-0.624636	-0.622114	-0.609774		0.281353
CDIF630erm_01876	-0.421415	-2.00188	-2.5368	-1.76832		0.0804447
CDIF630erm_01878	0.314304	0.406254	0.353271	-0.319	+	0.0153952
CDIF630erm_01881	0.0893726	-0.363445	1.25104	1.96077	+	0.00575546
CDIF630erm_01882	-0.530293	-0.480844	1.43677	-1.16262		0.0761085
CDIF630erm_01883	-0.522568	0.035471	-3.35493	-2.64447	+	0.000130331
CDIF630erm_01884	-0.0532703	0.184347	-0.435938	-1.03664	+	0.00353074
CDIF630erm_01885	0.0401402	0.628843	-0.115156	-1.13351	+	0.00306952
CDIF630erm_01889	0.284222	0.468088	0.765833	0.194557	+	0.00541812
CDIF630erm_01890	0.359491	1.59442	0.845236			0.344806
CDIF630erm_01891	0.321157	0.921394		-0.0835743		0.10883
CDIF630erm_01892	0.880136	0.686495	0.828377	0.495583	+	0.00167455
CDIF630erm_01893	0.401306	0.532492	-1.93455	-0.91431	+	0.000185261
CDIF630erm_01896	-0.880772	-0.35775	-0.410404	-0.815042		0.775261
CDIF630erm_01898	-0.239468	-0.308254		-0.83593		0.687752
CDIF630erm_01899	1.47092	2.05493	0.460123	3.53589		0.211002
CDIF630erm_01900	0.207409	0.318079				0.554329
CDIF630erm_01901	0.20817	0.2715				1
CDIF630erm_01906	-0.0204868	-0.239117	-0.0370293	-0.68511		0.30339
CDIF630erm_01907	0.204479	0.245468	0.0555477	-1.0889	+	0.0309364
CDIF630erm_01909	-0.764208	-0.546488	-0.749125	-1.4601	+	0.00281054
CDIF630erm_01921	0.269016	0.745916	-2.10562	-1.05457	+	0.000782144
CDIF630erm_01939	-0.582834	0.088028	-1.40248	-1.6685	+	0.0187711
CDIF630erm_01945	2.59929	2.97292	2.72364			1
CDIF630erm_01955	-0.56811	-0.0619164	-0.48628	-0.326281		0.626221
CDIF630erm_01961	0.739511	0.698683	0.274515	-0.100924		0.0797805
CDIF630erm_01964			2.79744	3.61915	+	3.25469e-05
CDIF630erm_01965	-0.976595	-1.32072	-0.170467	1.02092	+	0.00114315
CDIF630erm_01975	0.244242	-0.298382	0.231138	-0.0230846		0.671623
CDIF630erm_01978	-0.199722	-0.45303	-1.44851	-1.47486	+	0.00056152
CDIF630erm_01980	0.0106812	-0.331972	-0.288496	-0.341845		0.318874
CDIF630erm_01982	0.0325756	0.499283	-0.092638	0.165947		0.869643
CDIF630erm_01984	-0.370924	-0.307531	-0.40127	-1.19681	+	0.000725279
CDIF630erm_01991	0.424988	0.485516	0.54664	-0.147211		0.404302
CDIF630erm_01992	-1.79048	-1.90755	-1.47185	-2.23725	+	3.41981e-05
CDIF630erm_01995				3.18599		1
CDIF630erm_01996	0.290882	0.152155	3.84466	6.21725	+	6.02815e-05
CDIF630erm_01998	0.2764	0.223675	-0.176434	0.158924		0.335898
CDIF630erm_01999	0.0643482	-0.0178032	0.0824318	-0.152485		0.540175
CDIF630erm_02014	-0.359179	-0.440647	-0.591743	-0.422318		0.312864
CDIF630erm_02015	-0.950542	-0.52866				1
CDIF630erm_02016	-0.471687	-0.476713	-1.7025	-0.878157	+	0.00101394
CDIF630erm_02018	-0.230503	-0.408228		-1.48698	+	0.007993
CDIF630erm_02023	-1.18619		-1.35975	-0.415678		0.635246
CDIF630erm_02027	-0.424967	-0.576601	-0.738995	-0.610245	+	0.0302621
CDIF630erm_02030	1.33778		1.46637	1.48377		1
CDIF630erm_02034	0.338882	0.575277	-0.00110245	-0.0165005		0.526112
CDIF630erm_02035	-0.201475	0.727053	0.315754	-0.409554		0.0730531
CDIF630erm_02036	0.631725	0.980938	0.416212	-0.211439		0.522581
CDIF630erm_02037	0.18539	0.248621	0.491095	-0.516804		0.223735
CDIF630erm_02038	-0.131414	0.389364	0.247425	0.0609131		0.616231
CDIF630erm_02039	0.147648	0.84671	-0.466995	-0.613653	+	4.23847e-05
CDIF630erm_02040	0.109024	-0.054821				0.851567
CDIF630erm_02063	-0.351503	-0.00687599	-0.103586	0.0694847		0.403645
CDIF630erm_02067				5.0424		1
CDIF630erm_02068	0.256468	0.753046		-0.599157		0.07663
CDIF630erm_02088	0.256535	0.0459557	-0.893553	-2.23752	+	1.04391e-05
CDIF630erm_02098	-0.37525	-0.515289	-0.39076	0.81724		0.113665
CDIF630erm_02100	-1.18724	-1.26372	-1.90057	-1.31837	+	0.0363639
CDIF630erm_02103	-0.629084	-0.128931	0.408218	0.36874		0.177773
CDIF630erm_02135	0.202957	0.19253	-0.256779	0.891092		0.18267
CDIF630erm_02138	-0.187292	-0.336531	-0.779852	-0.797447		0.113857
CDIF630erm_02139		2.32339	2.20178	2.49795		0.897656
CDIF630erm_02139		2.32339	2.20178	2.49795		0.897656
CDIF630erm_02140	-0.00761223	-0.515974	-0.902596		+	0.0506109
CDIF630erm_02141	-0.653524	-0.782021	-1.52079	-2.96816	+	0.000337547
CDIF630erm_02142	-0.168015	-0.204424	-0.367256	-0.587759	+	0.0288235
CDIF630erm_02143	-0.998022	-0.839666	-1.42437	-0.848122		0.0915233
CDIF630erm_02148	-0.133745	-0.640209	-0.850914	-2.9931	+	6.17099e-05
CDIF630erm_02158	-0.461935	-0.13703	-0.302876	-0.558041		0.114489
CDIF630erm_02174	-0.572136	0.241169				0.106482
CDIF630erm_02175	0.720366	0.927832	0.831766	0.794487		0.201893
CDIF630erm_02177	0.185081	0.0972462	0.062088	-0.168781		0.67915
CDIF630erm_02178	0.212561	0.0694771	0.238068	-0.970129	+	0.000420931
CDIF630erm_02179			0.247515	1.38907		1
CDIF630erm_02180	-0.110168	-0.138792	-0.302673	-0.610853		0.654368
CDIF630erm_02181	-0.220411	0.0454159				0.653152
CDIF630erm_02182	-0.380718	-0.391453	0.0963383	-0.764349	+	0.0382777
CDIF630erm_02184	1.40285	1.18238	2.41009	3.23732	+	1.40702e-06
CDIF630erm_02186	0.675709	0.560768	0.416113	-0.147928	+	0.0119068
CDIF630erm_02193	-0.563425	-0.514099	-1.10741	-0.992565		1
CDIF630erm_02195	-1.10293	-1.30337	-4.93664	-3.38816	+	0.00246769
CDIF630erm_02209	-0.578878	-0.559175	-0.823626	-1.2303	+	0.0228466
CDIF630erm_02222	-0.067997		-0.694107	1.57342		0.100284
CDIF630erm_02241	0.250393	0.378214	0.559792	1.35689	+	5.7477e-05
CDIF630erm_02248	0.0405006	0.277769	0.0282841	-0.341412	+	0.0291656
CDIF630erm_02249	-0.794722		-1.13033			1
CDIF630erm_02250	0.849094	0.308607	0.554583	0.740458		0.147991
CDIF630erm_02270	0.0356216	0.344389	1.49431	3.23867	+	3.82736e-05
CDIF630erm_02272	3.12169	3.23341	3.31581	3.29091		0.350897
CDIF630erm_02274		3.94745		3.94221		1
CDIF630erm_02275	-0.8771	-0.977367	-0.689608	-0.505733		0.106016
CDIF630erm_02276	-1.08037	-0.877611	-1.14883	-0.711876		0.106033
CDIF630erm_02279	-1.00402		-0.711102	0.634146		0.267556
CDIF630erm_02281						1
CDIF630erm_02282	-0.222685	-0.35355	-0.574875	-1.07735	+	0.000977785
CDIF630erm_02284	-0.184484	0.0734272	-0.163446	-0.739351		0.527952
CDIF630erm_02285	-0.257818	-0.430285	-0.181128	-0.651173		0.53116
CDIF630erm_02291	-0.485712	-0.417223	-0.697805	-1.00908	+	4.74361e-05
CDIF630erm_02292	-0.273457	-0.22645	-0.597431	-0.694597		0.332183
CDIF630erm_02299	3.68634	3.91019		3.91748		0.757729
CDIF630erm_02318	0.0384026	-0.128878	0.0616856	-1.44271	+	0.00537797
CDIF630erm_02322	-0.613804	-1.41159	-3.2803	-2.99821	+	0.000193884
CDIF630erm_02324	-1.81261					1
CDIF630erm_02330	-0.945284	-0.403587	-0.495111	-0.357203		0.127549
CDIF630erm_02331	-1.00277	-1.07464	1.13549	2.03373		0.0849583
CDIF630erm_02335	1.08157	1.01501	1.28785	0.336321	+	0.000695505
CDIF630erm_02343	-0.696379	-0.673538	-2.08213	-2.13208	+	0.00011871
CDIF630erm_02344	-0.401434	-1.06187		-0.648048	+	0.00618154
CDIF630erm_02347	0.17593	0.841738	0.124235	0.480026		0.0941901
CDIF630erm_02348	0.745686	0.526804	-0.646296	-1.03946	+	0.0418043
CDIF630erm_02349	-0.942749	-1.69244	-2.79989	-1.09158	+	0.000165033
CDIF630erm_02352	-1.18833	-0.414347	-0.410603			0.3713
CDIF630erm_02359	-0.784199	-0.907413	-2.73113	-1.98808	+	0.0437815
CDIF630erm_02361	-0.765093	-0.275545	-0.646618	-0.961237		0.171788
CDIF630erm_02366	-0.142092	-0.602602	-0.289112	-1.74045	+	0.0455038
CDIF630erm_02368	-0.538515	-0.47551	-0.816181	-0.448215	+	0.0562295
CDIF630erm_02369	-0.950558	-0.905447	-0.981092	-0.974144	+	0.00943127
CDIF630erm_02370	-0.468916	-0.262823	-0.562115	-0.873512	+	1.8407e-05
CDIF630erm_02371	-0.5592	-0.521202	-0.694384	-1.78552	+	4.00655e-05
CDIF630erm_02379						1
CDIF630erm_02383	2.45995	2.41965	2.54776	1.08916	+	0.000110428
CDIF630erm_02385	0.493666	-0.131525	-0.476252	-0.542723		0.230525
CDIF630erm_02386	0.0887814	0.976379				0.350499
CDIF630erm_02387	1.30066	0.608299	-3.11903	-3.47908	+	0.000490456
CDIF630erm_02389	0.0562382	0.73111	0.437878	0.949556	+	5.93068e-05
CDIF630erm_02394	-0.946367	-1.64698	-2.40325	-2.08498	+	0.0363324
CDIF630erm_02396	0.448967	0.822592	0.242525	0.715672		0.396515
CDIF630erm_02398	-0.0382977	-0.175446	0.143602	0.383062		0.303474
CDIF630erm_02400	1.88494	2.13344	1.17459	2.20774		0.154761
CDIF630erm_02401	2.11848	2.4801	2.05817	2.91806		0.106104
CDIF630erm_02413	0.263138	0.34244	-1.63072	-0.968321		0.274114
CDIF630erm_02425	0.661665	1.13132	-0.0694542	-1.02157		0.144768
CDIF630erm_02427	1.4194	0.979254	2.66598	0.457602		0.0934156
CDIF630erm_02436	2.60299			4.14		1
CDIF630erm_02437	-0.294424	-0.130829	-1.01545	-0.889067		0.0996331
CDIF630erm_02444		-1.71421	-1.27692	-0.889948		1
CDIF630erm_02446	-1.60132	-1.64123	-1.80261	-1.40637	+	0.00479061
CDIF630erm_02450	0.0626068	0.283066	0.113073	-0.272707		0.615903
CDIF630erm_02460	-0.0723114	-0.255392	-0.0119572	-0.61891		0.124711
CDIF630erm_02468	0.549152	-0.179874	0.423382	2.7637	+	0.000351732
CDIF630erm_02478	-0.462955	-0.427349	-0.230686	-0.833443	+	0.0244993
CDIF630erm_02484	-0.441448	0.064127	-1.76398	-0.092907	+	0.05589
CDIF630erm_02487	-1.19654	-1.42324	-2.00967	-1.31288	+	1.4256e-07
CDIF630erm_02492	-0.383528	0.0990086	-0.112701	0.99251	+	0.000636251
CDIF630erm_02493	-0.0946846	-0.205763	-0.358297	-0.173084		0.619993
CDIF630erm_02495	0.139946	0.0305901	0.0140839	-0.547367	+	0.0115923
CDIF630erm_02497	-0.947891	-1.93085	-0.797441	0.635723	+	0.00706352
CDIF630erm_02509	0.0385246	-0.417229	-0.503036	-1.05837	+	0.000271353
CDIF630erm_02549			0.517612	0.408434		1
CDIF630erm_02556	0.200632	0.186073	0.0111847	-0.561537	+	0.0318021
CDIF630erm_02558	0.0541039	-0.0900993	-0.32699	-0.446959		0.815136
CDIF630erm_02559	-0.140633	-0.0708752	0.292933	-0.350718		0.831058
CDIF630erm_02560	-0.691111	-0.492964	-0.508413	-1.02799	+	0.000643152
CDIF630erm_02561			3.97934	4.22353	+	0.0477418
CDIF630erm_02562			2.70161	4.37708	+	0.00288979
CDIF630erm_02564				4.61962		1
CDIF630erm_02567	-0.0101357	0.10257	-0.137568	0.123011		0.69836
CDIF630erm_02568	-0.610939	-0.243961	-1.5336	-0.940977	+	0.0382895
CDIF630erm_02570	-0.213779	0.193117	0.424009	0.860624		0.0849179
CDIF630erm_02571	0.498489	0.354292	0.692547	2.42851	+	0.00138623
CDIF630erm_02573			2.01028	4.06316	+	0.0059541
CDIF630erm_02574	0.0315113	-0.0838661	0.296551	-0.06143	+	0.00472088
CDIF630erm_02575	-0.210691	-0.214779	-0.355959	1.50527	+	2.14798e-05
CDIF630erm_02577	0.0454025	0.377455	0.326946	1.06143	+	0.0071295
CDIF630erm_02578	-1.54246		-1.45527	-0.366369		1
CDIF630erm_02580	-0.473801	-0.893394	0.0289898	-0.297651		0.160115
CDIF630erm_02581	-0.302088	0.0351143	0.0269928	0.903553	+	5.44352e-05
CDIF630erm_02584	0.082201	0.285824	0.301697			0.932908
CDIF630erm_02586	-0.141502	0.072588	-0.685482	0.0761852		0.227921
CDIF630erm_02587	1.61769	1.59509	2.56742	3.19764	+	0.0209587
CDIF630erm_02588	1.4886	1.78939	2.35073	3.21732	+	9.1792e-09
CDIF630erm_02589	1.60771	2.02393	2.60586	3.60333	+	2.69765e-06
CDIF630erm_02592	1.08746	1.5264	1.84266	2.57372		0.0957236
CDIF630erm_02594	2.20028	2.55088	3.16574	3.90999	+	3.36015e-07
CDIF630erm_02595	1.09637	1.42645	1.50883	2.89219	+	0.00305771
CDIF630erm_02596	1.64852	1.99885	1.34294	2.62992	+	0.000142976
CDIF630erm_02599	-0.575203	-0.703098				0.387949
CDIF630erm_02610	-0.138258	-0.16116	-0.409777	-0.215031		0.715621
CDIF630erm_02611	-0.198917	0.270391	-0.517357	-0.36499		0.262647
CDIF630erm_02612	0.290606	0.288607	0.129322	-0.478693	+	2.33862e-05
CDIF630erm_02619	-0.420675	-0.277401	-0.759415	0.489758	+	0.00397059
CDIF630erm_02620	-0.160803	-0.089632	0.415285	1.65266	+	0.000284533
CDIF630erm_02621	0.152802	0.25008	0.902546	1.99363	+	6.2652e-05
CDIF630erm_02622	0.40378	0.55324	0.727427	1.96339	+	0.0102695
CDIF630erm_02631	0.460194	-0.353281	0.248804	-0.00539207		0.646642
CDIF630erm_02638	0.230566	0.445801	0.17808	-1.23402	+	0.00603509
CDIF630erm_02640	0.20743		-0.774641			1
CDIF630erm_02645	-0.329512	-0.422749	-0.531155	-0.535461		0.205476
CDIF630erm_02646				3.82092		1
CDIF630erm_02648	3.30132	2.15135	3.76075	3.83271	+	0.0438195
CDIF630erm_02652	-0.269899	0.140484	0.0322666	0.491968	+	0.00149134
CDIF630erm_02653	-0.920828	-0.522266	-1.04059	-0.618795		0.549078
CDIF630erm_02654	-0.0436153	0.159433	0.376682	0.0506191		0.59689
CDIF630erm_02655			2.5329	2.83398		1
CDIF630erm_02675	0.0153084	0.0521488	0.452488	0.017643		0.53415
CDIF630erm_02676	0.111223	0.170349	0.10746	-0.575386	+	6.08073e-05
CDIF630erm_02677	-0.109877	0.000564575	-0.236006	-0.299055		0.525925
CDIF630erm_02681	-0.66296	-0.730465	-0.377775	-1.80033	+	0.00259667
CDIF630erm_02682		-0.3251				1
CDIF630erm_02684	-0.0666332	-0.326988	-0.574659	-0.233082		0.201795
CDIF630erm_02685	-0.227491	-0.548735	0.288195	0.514309		0.0977588
CDIF630erm_02688	-0.246201	0.350788	0.144585	0.304134		0.532165
CDIF630erm_02690	0.438761	0.498814	0.578588	0.216698		0.295622
CDIF630erm_02691	-0.39045	-0.624289	-0.430132	-1.34916	+	0.00149726
CDIF630erm_02692	0.33959	0.686256	-0.039814	0.74683		0.223716
CDIF630erm_02693	-1.27468	-1.07823	-1.77643		+	0.0354322
CDIF630erm_02694	-0.893217	-1.00109	-1.06655	-1.39378		0.107673
CDIF630erm_02695	-0.237808	0.325087	-0.248827	-0.916687	+	0.0198309
CDIF630erm_02698	0.481316	1.00627	2.29411	1.84632	+	0.0192024
CDIF630erm_02705	-0.666702	-0.753958	-0.615652	-1.25207	+	0.0624431
CDIF630erm_02706	-1.03761	-1.37479	-1.46209	-1.46074		0.0771566
CDIF630erm_02707	-0.445942	-0.0308132	-0.148378	0.499174	+	0.050868
CDIF630erm_02708	0.0777302	0.0899696	0.0856171	0.692871	+	0.0138308
CDIF630erm_02713	-0.425488	-0.287472	-0.198259	-1.8859	+	7.36995e-06
CDIF630erm_02719	-0.717825	-0.775511	-0.445797	-1.95302	+	0.0148626
CDIF630erm_02722	2.92316	2.08275	2.69067			1
CDIF630erm_02723	-0.67828	-0.631748	-0.34911	0.0832901		0.627867
CDIF630erm_02728	0.0195141	-0.00733376	0.0590782	-0.165043		0.973541
CDIF630erm_02730				2.816		1
CDIF630erm_02738	0.0693665	-0.474897	-0.616211	-1.34766	+	0.0520444
CDIF630erm_02741	-0.320784	0.215015	-0.563175	-0.820641		0.403047
CDIF630erm_02742	0.744503	0.385027	0.904789	0.391869	+	0.0642468
CDIF630erm_02743	-1.36603	-1.60155	-1.77594	-2.18826		0.11254
CDIF630erm_02745	-1.26721	-0.657202	-0.990904			0.34264
CDIF630erm_02747	-0.170221	-0.5275	-0.733749	-1.60633	+	6.23292e-05
CDIF630erm_02749	0.112175	0.130287				0.926842
CDIF630erm_02750	1.19656	1.82053	0.0499535	1.28811	+	6.58638e-06
CDIF630erm_02758	0.141672	0.313236	-1.16691	-2.62854	+	0.00804872
CDIF630erm_02761	0.19775	0.166265				0.903508
CDIF630erm_02762	0.798306	0.806774	0.786972	-1.60438		0.125862
CDIF630erm_02763	1.03084	1.11915	0.868071	1.22808	+	0.00457062
CDIF630erm_02764	6.4607	6.4947	6.3854	5.30366	+	2.02767e-07
CDIF630erm_02765	1.41839	1.48018	-0.555655	-0.740433	+	0.00265989
CDIF630erm_02769	3.6562	3.95035	3.39077	3.18752		0.406185
CDIF630erm_02772	-0.167891	-0.137409	-0.132793	-0.537271		0.254575
CDIF630erm_02774	0.34824	-0.262838	0.550446	-0.140205		0.321719
CDIF630erm_02775	0.078968	0.0170956	-0.415432	0.557632		0.540179
CDIF630erm_02777	0.00523567	-0.267548	-0.246216			1
CDIF630erm_02784	1.59495	1.80865	2.57083	0.882715	+	0.00328583
CDIF630erm_02791	-0.119507	-0.0960808	-0.22006	-0.270649		0.664584
CDIF630erm_02792		-0.044838				0.946536
CDIF630erm_02793	-0.725893	-0.611713	-0.650253	-0.355673		0.427006
CDIF630erm_02808	0.0118809	-0.283903	-0.469252	-0.499763		0.783568
CDIF630erm_02809	0.251801	-0.419415	-1.00145	-0.820877		0.104876
CDIF630erm_02810	-0.805458	-0.409073			+	0.0696048
CDIF630erm_02812	-0.0986481	-0.0326347	-0.337645	-1.33861	+	0.00164387
CDIF630erm_02813	0.475052	0.0197392	0.489756	-0.292719		0.545297
CDIF630erm_02814	-0.578529	-1.21839	-1.42212	-1.72083		0.206805
CDIF630erm_02825	1.11366	1.02087	1.38136	0.5228	+	0.016752
CDIF630erm_02826	0.519161	1.0801	-1.75214	-0.533161	+	0.0285565
CDIF630erm_02828	0.0802746	0.0743275	-0.200884	-0.17979		0.982137
CDIF630erm_02829		-1.45685				1
CDIF630erm_02831	-0.13682	-0.665899	-1.1054	-0.427567		0.319153
CDIF630erm_02833	0.707569	-0.145941		0.201017	+	0.0597027
CDIF630erm_02835	-1.81205		-2.00613	0.740179		0.118541
CDIF630erm_02837	-0.56673	-0.310894	-2.46874	-1.26592	+	0.000586378
CDIF630erm_02840	0.388918	-0.381969	-1.33352	-1.85765	+	0.0191988
CDIF630erm_02841	-0.321047	-0.398041	-0.255417	-0.709854		0.347242
CDIF630erm_02842	-0.47942	-0.413588	-0.792994	-0.554262		0.0867748
CDIF630erm_02843	-0.181456	-0.275949	-0.00510406	-0.581337		0.314417
CDIF630erm_02844	0.0121746	-0.155224	-0.214172	-0.799263	+	0.0364652
CDIF630erm_02845	0.324047	0.551821	0.378189	0.158733		0.558017
CDIF630erm_02846	-0.436787	-0.616003	-0.334637	-1.1633		0.176259
CDIF630erm_02849	-0.912077	-0.882437	-1.3654	-0.727892		0.0751618
CDIF630erm_02854	2.61234		3.4304	4.14718		0.100758
CDIF630erm_02862	-0.568434	-0.747631	-0.616022	-1.15721	+	0.0593277
CDIF630erm_02863	-1.17639			-1.28168		1
CDIF630erm_02865	1.12515	0.751074	1.16465	4.22753	+	0.00606034
CDIF630erm_02866	-0.774637	-0.411306	-0.706955	-1.5659	+	0.00151419
CDIF630erm_02871	-0.265091	-0.243357	-0.0785503	-0.654139	+	0.00162753
CDIF630erm_02873	-0.428392	-0.0978889	0.14271	-0.131495		0.365392
CDIF630erm_02876	-0.340332	-1.74936		-3.62472	+	0.00796458
CDIF630erm_02877	0.341829	0.4536	0.522934	0.0327473		0.557069
CDIF630erm_02880	-0.67305	-0.764587	-0.286442	-0.678822	+	0.000414819
CDIF630erm_02881	-0.613867	-0.9694	-0.644913	-0.602314	+	0.00550093
CDIF630erm_02884	0.106138	0.0857124	0.509329	-0.613321	+	0.0073506
CDIF630erm_02886	-0.802559	-0.649883	-0.848579	-1.65658	+	0.0127122
CDIF630erm_02893	0.75584	0.509979	0.0956135	-0.649515		0.192342
CDIF630erm_02900	-0.522356	-0.253216	-0.488188	-0.557629		0.131169
CDIF630erm_02905	-0.00728035	-0.488682	-0.563862	-1.42785	+	0.0430698
CDIF630erm_02907	-0.435406	-0.345905	-1.40902	-1.02855	+	0.00072763
CDIF630erm_02909	0.101624	0.149889	-0.75563	-1.15625	+	0.000204976
CDIF630erm_02914	-0.151052	-0.489706	-1.23314	-0.644093		0.117298
CDIF630erm_02915	0.0326729	0.0558281	-0.168589	-0.720427		0.264381
CDIF630erm_02916	-0.713041	-0.356365	-2.88802	-1.92843	+	0.00428366
CDIF630erm_02918	-0.230751	-0.334835	-0.960432	-0.779297	+	0.014252
CDIF630erm_02921	0.409254	0.343857	1.7295	1.70876	+	0.000330239
CDIF630erm_02922	0.714251	0.27495				0.122738
CDIF630erm_02926				4.50323		1
CDIF630erm_02929	-0.53116	-0.907932	0.841162	2.80234	+	0.000277712
CDIF630erm_02936	0.695372	0.571444	0.999468	0.108116	+	0.0167176
CDIF630erm_02937	0.11533	0.561216	0.29833	0.707874		0.335823
CDIF630erm_02939	0.17927	0.313416	0.415598	0.325132		0.410875
CDIF630erm_02946	0.299929	0.0420246	-0.56263	-1.0442	+	0.0501854
CDIF630erm_02947	0.162792	0.50296	-0.0858765	-0.739496	+	0.0303206
CDIF630erm_02948	1.69691	1.10932	4.32703	4.95495	+	1.92672e-05
CDIF630erm_02950	-0.195517	-0.110542	-2.11705	-1.12264	+	2.33326e-06
CDIF630erm_02952	1.08245	0.529243	0.4659	0.316412		0.237797
CDIF630erm_02957	0.715002	-0.2736	2.17838	2.74457	+	0.000736671
CDIF630erm_02962	-0.0115719	-0.322454	-0.0842857	-0.395168		0.0900058
CDIF630erm_02968	1.86006	0.894983		4.10687		1
CDIF630erm_02970	-0.0492134	-0.0449924	0.52516	1.58575	+	0.00139473
CDIF630erm_02971	0.150272	0.484306	-0.0202751	-1.45268	+	0.000143054
CDIF630erm_02972	-0.361435	-0.236813	-0.822481	-1.10322	+	0.0109064
CDIF630erm_02974	0.0714016	-0.391224	-0.48613	-1.0148	+	0.000590157
CDIF630erm_02975	-0.100405	-0.403063	0.758303	0.258839	+	0.00129328
CDIF630erm_02988	1.76316	1.89589	0.420033	0.699907	+	1.28764e-05
CDIF630erm_03002	-0.366146	-0.234694	-1.06721	-1.03648	+	0.00194184
CDIF630erm_03003	-0.148975	-0.352238	-0.370966	-1.06454	+	0.0105835
CDIF630erm_03005	0.0981102	0.247087	0.147837	-0.0845776		0.249379
CDIF630erm_03006	-1.86546	-0.309372	-1.63157	-1.73798		0.357844
CDIF630erm_03007	-0.00931549	-0.145561	0.238749	0.137331		0.311303
CDIF630erm_03008	0.159361	0.138144	-0.478525	-0.749805	+	0.0238799
CDIF630erm_03011	-0.749325	-0.148409	-0.0560894	-0.698616		0.616338
CDIF630erm_03012	0.14966	-2.03248			+	0.00466218
CDIF630erm_03014		2.02134				1
CDIF630erm_03015	3.48385		4.62194	5.86397	+	0.00354067
CDIF630erm_03018	-0.104681	-0.152765	0.0980396	-0.108158		0.935739
CDIF630erm_03019	-0.114378	0.721704	0.917746	0.585585		0.480407
CDIF630erm_03027	0.15003	0.186655				1
CDIF630erm_03030	-0.621027	0.0680962	0.224739	-0.233768		0.962899
CDIF630erm_03033	-0.647745	-0.660305	0.400621	-0.332548	+	0.0300558
CDIF630erm_03034	-0.514673	0.00230217	-0.476379	-0.485426	+	0.0359737
CDIF630erm_03038			2.65648	3.34562		1
CDIF630erm_03042	0.461359	0.0583229	0.31782	-1.52561		0.743813
CDIF630erm_03043	-0.101542	-0.378506	-0.835285	-1.85284	+	9.84881e-06
CDIF630erm_03045			-1.6792	-0.858866		1
CDIF630erm_03047	-1.88514	-0.896591	-0.435759	-0.00504112		0.49576
CDIF630erm_03050	0.334944	0.333326	1.36437	0.456245		0.167359
CDIF630erm_03052	0.0132065	-0.476221	-0.198881	-0.522669		0.32686
CDIF630erm_03053	-0.691154	-1.00462			+	0.0664744
CDIF630erm_03054	0.173609	1.07871	0.994991	1.0674		0.520071
CDIF630erm_03055	-0.377216	-0.494877	-0.424538	-0.641705		0.114784
CDIF630erm_03056	0.405807	0.122641	0.168968	0.251112		0.312933
CDIF630erm_03058	3.49832	3.13591	2.02859	2.38663		0.28261
CDIF630erm_03060	-6.65829	-6.08423	-7.18345	-6.35202	+	0.00451043
CDIF630erm_03062	-0.0144691	0.102289	-0.0751877	0.1824		0.671153
CDIF630erm_03064	-2.54757	-3.60554				0.124823
CDIF630erm_03066	-0.861563	-0.484524	0.15959	0.793354		0.212376
CDIF630erm_03067	-0.476078	-0.752518	-0.345295	-0.486683		0.188396
CDIF630erm_03069	-1.81105	-1.45686		-1.63247	+	0.0387113
CDIF630erm_03079				2.42122		1
CDIF630erm_03084	1.07141	1.64641	1.63045	0.0642509	+	0.000270659
CDIF630erm_03087	3.89365	4.74673	4.11375	5.30919	+	0.0139074
CDIF630erm_03090		-1.05982				0.178055
CDIF630erm_03092	1.4857	2.04215	1.3859	2.71456	+	7.86333e-07
CDIF630erm_03107	0.897684	1.09571	0.0644627	0.523861	+	0.0223618
CDIF630erm_03109	1.28853	1.46247	1.89793	0.976154	+	0.00029132
CDIF630erm_03110	0.220226	0.0705509	-0.0544224	0.287407		0.44658
CDIF630erm_03113		0.105534				1
CDIF630erm_03114	0.122185	-0.0582676	-0.193138	-0.304096		0.124756
CDIF630erm_03117	-0.489727	-0.112226	0.886091	2.45556	+	7.01839e-05
CDIF630erm_03118	-0.658434	-0.603817	-1.50056	-0.600813	+	0.0198373
CDIF630erm_03120	-0.327757	-0.0296745	-0.60408	-0.558704	+	0.00889496
CDIF630erm_03125	0.0591431	0.124334				0.987353
CDIF630erm_03134	0.310583	0.558815	0.647854	0.318794	+	0.0670804
CDIF630erm_03135	-0.479523	-0.104349	-0.55287	-0.108992		0.7732
CDIF630erm_03146	-0.257063	-0.0622196	0.0348454	1.98356	+	0.0179404
CDIF630erm_03147	-0.524368	-0.610397	-0.677229	-0.676157		0.323887
CDIF630erm_03232	-0.0177116	0.231544	0.246805	0.0698719		0.202534
CDIF630erm_03238	0.311329	-0.533077	0.538458	1.94971	+	0.00261427
CDIF630erm_03239	-1.31163	-0.882671	-0.906218	1.85862	+	0.00105664
CDIF630erm_03247	-0.18203	-0.125618	0.455336	1.4601	+	0.0175715
CDIF630erm_03248	0.12521	0.405718	-1.06037	-0.27462	+	0.0225944
CDIF630erm_03250	0.126564	-0.0139942	0.776274	0.236408	+	0.00428318
CDIF630erm_03257	-1.40486	-1.25746	-3.57622	-3.32522	+	7.37431e-05
CDIF630erm_03263				2.81569		1
CDIF630erm_03264	0.786266	1.16269	1.52684	2.37306	+	5.94653e-05
CDIF630erm_03265	3.09454	2.53647	2.78337	3.82935		0.886064
CDIF630erm_03273	-0.593985	-0.295317	-0.385094	1.5517	+	0.00873366
CDIF630erm_03274	-0.467274	1.49158	1.15883	1.22034		0.619002
CDIF630erm_03276						1
CDIF630erm_03278	-0.7845					1
CDIF630erm_03283	-0.350845	-0.857166	0.766165	1.95474	+	5.29604e-05
CDIF630erm_03285	0.766367	1.1682	0.288837	1.47217		0.118439
CDIF630erm_03286	1.19595		2.01291	2.21921		1
CDIF630erm_03287	1.26653	0.819202	0.994322	3.25139	+	0.000273327
CDIF630erm_03288	1.00023	0.90634	0.937637	3.11807	+	7.72465e-05
CDIF630erm_03290	0.00677299	0.325748		1.298		1
CDIF630erm_03291	1.50865	1.36405	1.16553	1.10301	+	0.000561169
CDIF630erm_03311	0.356516	0.601961	-0.454529	-0.842794	+	0.000756935
CDIF630erm_03312	0.683025	1.01573	-0.0380993	-0.859056	+	0.00669372
CDIF630erm_03313	1.21883	1.12065	0.508017	-1.227	+	1.02402e-05
CDIF630erm_03314	0.230991	-0.0499134	0.912687	1.65026		0.245224
CDIF630erm_03315	-0.24474	0.0443764				0.878408
CDIF630erm_03319	-0.566292	-0.653549	-0.474649			0.455468
CDIF630erm_03325	0.154226	0.293877	-0.181454	0.300737		0.531935
CDIF630erm_03327	-0.375311	-0.0761852	-0.231047	-3.13622	+	0.0012354
CDIF630erm_03351	-0.203381	0.0699196	-0.237701	-0.627813		0.275937
CDIF630erm_03378	0.4032	0.185143	0.095171	0.0727901		0.496412
CDIF630erm_03379	0.302973	0.302223	0.451309			0.659819
CDIF630erm_03382	-0.686399	-0.934992	-0.688004	-0.928164	+	0.0319715
CDIF630erm_03387	0.548521	0.308434	0.189186	0.175442		0.587046
CDIF630erm_03395	-1.38745	-1.44342				0.495305
CDIF630erm_03399	-0.126705	-0.00812721	-0.44108	-0.466089		0.0875144
CDIF630erm_03421	0.426376	0.498924	-2.10036	-1.27304	+	1.80877e-05
CDIF630erm_03422	-0.61692	-0.215958				0.435485
CDIF630erm_03448	0.592653	0.34593	0.742014			0.157725
CDIF630erm_03449	-0.088604	-1.10225	0.0369453	2.3877	+	0.00017474
CDIF630erm_03455	-0.424479	-0.820591	-0.54137	-0.469007		0.129389
CDIF630erm_03458	0.903732	0.940609	1.16776	1.32243		0.147163
CDIF630erm_03462	0.402254	0.30061	0.848494	-0.0728245	+	0.000356075
CDIF630erm_03463	0.415121	0.493776	0.264668	-0.384045	+	0.000556104
CDIF630erm_03464	0.51441	0.408672	0.0130577	-0.354465	+	0.0564067
CDIF630erm_03465	0.508854	0.657042	0.274105	-0.424967	+	0.000894814
CDIF630erm_03466	0.255327	0.34087	0.412815	0.154997		0.651428
CDIF630erm_03467	0.373825	0.206833	0.202847	-0.809732	+	0.000422532
CDIF630erm_03468	0.919167	0.750626	-0.0580902	-0.129271		0.377799
CDIF630erm_03483	-0.631601	-0.302423				0.602647
CDIF630erm_03499	-0.584459	-0.886805	-1.24633	-0.84935	+	0.0346311
CDIF630erm_03513	-0.894489	-0.488668	-1.10489	-1.34674	+	0.016705
CDIF630erm_03516	-0.242533	-0.258293	-0.402922	-0.46195		0.271999
CDIF630erm_03517	-0.214006	-0.519423	-1.10925	-0.808226		0.462781
CDIF630erm_03518	-0.484592	-0.668919	-0.464565	-0.708799		0.794223
CDIF630erm_03520	-0.280807	-0.0874634	-1.69194	-0.635807	+	0.000138078
CDIF630erm_03521	-0.280708	-0.0111427	0.0320778	-1.08092	+	0.000371866
CDIF630erm_03522	-0.243052	-0.376688	-0.331232	-0.175558		0.619717
CDIF630erm_03523	-0.960453	-0.854292	-1.15579	-0.237595		0.161462
CDIF630erm_03525	0.207197	0.100492	0.0362873	0.205603		0.94161
CDIF630erm_03527	0.617722	0.303623	0.0356693	-0.811733	+	0.0109253
CDIF630erm_03528	-0.941124	-1.26923	-0.828268	-0.727663	+	0.00860864
CDIF630erm_03532	-3.22175	-3.19361	-2.42835	0.421909	+	2.93917e-06
CDIF630erm_03533	-1.08553	-1.20643	-1.2424	-0.715231	+	0.00895382
CDIF630erm_03535	-0.973114	-1.28596	-0.527618	-0.39739	+	0.0250781
CDIF630erm_03536	-1.0963	-1.36044	-1.30399	-0.514572	+	0.00271663
CDIF630erm_03537	-0.466087	-0.856997	-0.240076	-0.237972		0.126204
CDIF630erm_03540	-0.627172	-0.958307	-0.374208	-0.160221	+	0.0157256
CDIF630erm_03541	-0.139601	0.121641	-0.134363	0.695759		0.130137
CDIF630erm_03544	-0.985659	-1.27683	-2.36032	-1.25136	+	5.41202e-06
CDIF630erm_03547	-0.217955	0.450712	-0.449007	-0.359175		0.0771418
CDIF630erm_03549	-1.69416	-1.78646	-3.67901		+	0.0038138
CDIF630erm_03552	-0.0641632		0.44953			1
CDIF630erm_03553	-0.349321	-0.171389	-0.470984	-0.789524	+	0.00371049
CDIF630erm_03569	0.422588	0.554953	0.465708	-0.121395	+	0.0224785
CDIF630erm_03574	0.736603	0.095396	1.75019	2.76907	+	0.00239797
CDIF630erm_03581	-0.183147	0.0985336	-0.083725			0.727667
CDIF630erm_03582	0.603439	1.2202	-0.31041	0.509764	+	0.00214921
CDIF630erm_03584	0.235275	-0.0956879	0.689119	1.63363	+	0.0010805
CDIF630erm_03585	0.0268955	0.292267	0.0499134	-0.488903	+	0.0204678
CDIF630erm_03589	-0.872566	-0.812531	0.0390911	-1.91793	+	0.0109413
CDIF630erm_03590	-0.754858	-0.948225	-1.13798	-2.11256	+	0.000534329
CDIF630erm_03601	-0.122299	-0.045393	0.323158	-0.286852		0.353899
CDIF630erm_03602	-0.218073	-0.427017	-0.367212	-0.851936	+	0.0141538
CDIF630erm_03605	-0.31386	-0.494822	-1.12321	-1.43953	+	0.00280789
CDIF630erm_03606	0.614729	0.492224	0.757826	0.471899		0.119718
CDIF630erm_03607	-0.406246	-0.213379	-0.0261021	-0.509729	+	0.00525276
CDIF630erm_03609	-1.75106	-1.16906	-0.808466	-1.75602		0.318808
CDIF630erm_03610	-0.805233	-0.377649	-1.25392	-0.873974		0.167856
CDIF630erm_03611	0.111826	0.138239	0.358824	-0.350985		0.52096
CDIF630erm_03612	0.0108395	0.522472	-0.542757	-1.0893		0.55773
CDIF630erm_03615	0.404203	0.487364	-0.462421			0.314782
CDIF630erm_03616		-1.19294	-0.60833	-0.943193		0.419183
CDIF630erm_03619	1.4974	1.93143	-0.328432	0.285154		0.157541
CDIF630erm_03648	0.480257	0.523434	0.209776	0.275803		0.415074
CDIF630erm_03655	1.67872			1.7262		1
CDIF630erm_03657	3.67181	3.92231	2.86502	2.83368		0.0882681
CDIF630erm_03673				4.79424		1
CDIF630erm_03677	-0.556412	-1.01962	0.430622	1.73678	+	0.000598616
CDIF630erm_03695		0.925087	0.453096	1.06255		0.459498
CDIF630erm_03698	-0.421387	-0.580793				0.247
CDIF630erm_03699	-0.0673561	0.0267334	0.101097	-0.560286	+	0.00722647
CDIF630erm_03700	-0.0146122	0.121643	0.300556	-0.492813	+	0.00140496
CDIF630erm_03701	-0.301521	0.340424	-0.768211	-0.239792		0.223916
CDIF630erm_03702	-0.176748	0.0402164				0.60139
CDIF630erm_03703	-0.881556	-0.860806	-0.628937	-0.911314	+	0.0638439
CDIF630erm_03705	0.861746	0.741819	0.825453	-0.410292	+	0.0202058
CDIF630erm_03707	-0.193869	-0.329369	-2.25119	-2.46614	+	2.18779e-06
CDIF630erm_03709			0.200457	0.643221		1
CDIF630erm_03710	-0.413773	-0.373428	-2.11758	-1.97811		0.564824
CDIF630erm_03711	-0.937174	-1.48873	-2.13938	-2.85769		0.13598
CDIF630erm_03712	-0.919273	-1.73258	-3.28234	-3.46678	+	0.0147079
CDIF630erm_03714	0.02981	0.0879841	0.318693	-0.426268	+	0.0150713
CDIF630erm_03716	-0.0153599	-0.320831	-0.13834			0.742652
CDIF630erm_03727	-0.0363884	0.0225716	0.29476	0.449083	+	0.000980014
CDIF630erm_03728	-0.407265	0.317003		-0.930332	+	0.042691
CDIF630erm_03730	0.163902	0.119501	-2.20085	-0.522419	+	0.00124431
CDIF630erm_03732	0.0978184	0.242537	-0.667955	-0.472864		0.113968
CDIF630erm_03734	0.776878	0.740294	0.442997	0.566566	+	0.040807
CDIF630erm_03738	-1.84089	-1.42741	-2.18404	-1.73277		0.119356
CDIF630erm_03742	0.495077	0.660763	0.439455	0.278225	+	0.0172287
CDIF630erm_03743	-0.016695	0.179291	-1.14492	-0.331242		0.668979
CDIF630erm_03748	0.418863	0.852921	0.0486813	-0.183844	+	0.0153892
CDIF630erm_03751	-0.763449	-0.65152	-2.37078	-2.11843	+	0.00200259
CDIF630erm_03760	0.549334	0.213814	0.374207	-0.459675		0.805966
CDIF630erm_03763			3.54531	3.27534		1
CDIF630erm_03769	-0.585602	0.244785	0.979548	1.85138	+	0.00266383
CDIF630erm_03770	0.424664	0.334328	0.24279	0.479446		0.592293
CDIF630erm_03771	-0.213825	-0.138828	-0.372364	-0.2815		0.611002
CDIF630erm_03774	1.0701	1.13553	1.16327	0.522154	+	0.00017584
CDIF630erm_03776	-0.14641	-0.20632	-0.250799	-0.254753		0.825337
CDIF630erm_03778	0.575077	-0.0173626	1.66843	1.86773	+	0.00105763
CDIF630erm_03779	0.173841	0.148767	1.13188	1.41192	+	0.000225525
CDIF630erm_03780	-0.296425	-0.61858	1.22688	1.74853	+	7.55708e-05
CDIF630erm_03781	-0.375219	-0.230246	0.882803	1.94348	+	3.30675e-06
CDIF630erm_03782	-0.852596	-0.788883	0.856518	1.37237	+	0.000260941
CDIF630erm_03783	0.0242157	-0.14603	1.33958	2.19931	+	0.00229925
CDIF630erm_03788	-1.01972	-1.05368	-0.721691	-1.24048	+	0.00208221
CDIF630erm_03790	-0.135109	-0.279676	0.0862331	-0.780945	+	0.00903554
CDIF630erm_03791	-0.186682	0.100214	-0.201241	-1.25213	+	0.00358035
CDIF630erm_03792	2.7196	2.89682				1
CDIF630erm_03793	-0.0675869	-0.449987	-1.82	-1.17445	+	0.00110394
CDIF630erm_03795	-0.212072	-0.150196	-0.588915	-0.747826	+	0.000936322
CDIF630erm_03798	-0.794432	-0.57271	-0.564201	-1.6654	+	0.000269259
CDIF630erm_03799	-0.667746	-0.888971	-0.514484	-0.285431		0.0993752
CDIF630erm_03801	-0.570915	-0.350727	-0.617092	-0.927124		0.413191
CDIF630erm_03809	0.736464	0.28512	1.37477	0.27886		0.214791
CDIF630erm_03810	0.0264587	-0.256367	-0.588249	-2.08923		0.243407
CDIF630erm_03811	0.578047		2.11015	1.83782		0.169745
CDIF630erm_03813	-0.303898	-0.967157	-0.853411	0.826752	+	0.0318176
CDIF630erm_03814			0.0572929			1
CDIF630erm_03815	-0.422747	-0.206301	-0.163734	-0.96183		0.423088
CDIF630erm_03818	0.347086	0.287758				0.727082
CDIF630erm_03826	-0.830935	-0.866302	-0.281981	1.20278	+	0.0172318
CDIF630erm_03828	0.423697	0.797312	-0.36854	-0.881598	+	0.070989
CDIF630erm_03829	0.0216045	-0.00904274	0.335831	-0.12352		0.387939
CDIF630erm_03830	0.831717	1.32146	0.237513	0.762587	+	0.0154297
CDIF630erm_03831	-0.0710659	-0.322147	-0.173431	-0.962812	+	0.0171177
CDIF630erm_03832	0.0235081	0.086504	-2.76089	-1.66776	+	0.000786802
CDIF630erm_03835	0.791908	1.3554	1.35849	0.767191	+	0.012947
CDIF630erm_03837	-0.315197	0.0144901	0.0306187	-1.00353		0.137155
CDIF630erm_03853	-0.347719	0.0195389	-0.384684	-0.21405		0.10621
CDIF630erm_03854	0.151062	0.126305	0.090498	-0.405169	+	0.0192343
CDIF630erm_03858	-0.0306511	-0.0458565	0.125916	-0.441097		0.368137
CDIF630erm_03859	1.77854		4.62836	4.68654		0.26801
CDIF630erm_03861	-0.317505	-0.10573	0.0631905	-0.532663		0.224314
CDIF630erm_03862	0.782192	0.931814	0.718662	0.543785		0.478474
CDIF630erm_03863	0.263447	-0.207916	-0.351244	-0.837729	+	0.0437967
CDIF630erm_03865	0.0713081	0.013588	-1.02399	-0.638092	+	0.0178848
CDIF630erm_03872	-0.758171	-0.480211	-0.924538	-0.998859	+	0.00718679
CDIF630erm_03873	-0.348877	-0.0902367	0.0769348	-0.525623		0.841881
CDIF630erm_03874	0.207481	0.133291	-0.901136	-0.225191		0.105008
CDIF630erm_03875	0.228231	0.498569	0.310318	-0.489847	+	0.026297
CDIF630erm_03876			4.45202	4.79162		1
CDIF630erm_03877		-0.198149	-0.0248127	-0.255947		1
CDIF630erm_03879	-0.618454	-0.816103	0.311563	0.5499	+	0.0308277
CDIF630erm_03881	0.0880623					1
CDIF630erm_03882	-0.406826	-0.815533	-0.0187988	-1.21064	+	0.00921657
CDIF630erm_03885	-0.886045	-1.21616				0.422114
CDIF630erm_03886	0.0747833					1
CDIF630erm_03890	-0.0954666	0.27932	0.298826	-0.0817757		0.605334
CDIF630erm_03891	-0.199633	-0.173777	-1.26916	-0.648554		0.677542
CDIF630erm_03892	-0.521364	-0.363752	-0.784264	-1.54019	+	0.00288377
CDIF630erm_03902	0.35528	-0.273371	0.610203	-0.504822		0.237853
CDIF630erm_03910	-0.770815	-0.771919	-0.568863	-1.01411	+	7.27755e-05
CDIF630erm_03911	-0.90056	-0.787144	-0.636347	-1.0519	+	0.00240523
CDIF630erm_03912	-1.05435	-1.16961	-1.04145	-1.24201	+	0.0043915
CDIF630erm_03913	-1.56579	-1.19487	-0.879162	-1.15482		0.0821936
CDIF630erm_03914	-1.58929	-1.31937	-1.81372	-1.64629	+	0.00223193
CDIF630erm_03915	-0.114037	-0.0908527	-0.319826	-0.95109		0.175845
CDIF630erm_03917	-0.0663757	-0.374817	-0.400738	-0.941753	+	0.000491641
CDIF630erm_03918	-0.891132	-0.687845	-2.3531	-1.00358	+	0.00309775
CDIF630erm_03920	-0.69198	-0.449839	-1.14258	-1.50756	+	0.00935525
CDIF630erm_03922	2.57669	2.7284				1
CDIF630erm_03926	-0.2411	-0.15839				0.88979
CDIF630erm_03930	-0.198593	-0.106436	-0.226315	-0.389303		0.695913
CDIF630erm_03931	0.193037	0.304472	0.252327	-0.701021	+	0.0215904
CDIF630erm_03942	-0.263565	-0.82181	-1.7474	-2.9482	+	0.00216019
CDIF630erm_03945	-0.62598	-1.22803	-2.28783	-3.11889	+	0.00180836
CDIF630erm_03970	0.0205173		0.335066	0.934469	+	0.0629191
CDIF630erm_03972	-0.685905					1
CDIF630erm_03977	0.493431	0.590904	0.360456	-0.436861		0.378163
CDIF630erm_03978	0.533865	0.363518		-0.887129		0.727832
CDIF630erm_03983	0.534641	0.765844	0.644983	0.0203552	+	0.0361246
CDIF630erm_03986	0.136492	-0.397675	-0.0741844	-0.405186		0.56424
CDIF630erm_03989	-0.121452	-0.215292	0.0554123	-0.179203		0.571609
CDIF630erm_03990	-0.957825	-1.22592	-1.20518	-1.61538	+	0.0417753
CDIF630erm_03991	-0.520319	-0.48992	-0.0869827	0.646593		0.286471
CDIF630erm_03992	-0.896685	-0.665794	-0.584009	-1.50541	+	0.00376676
CDIF630erm_03993	0.925385	1.28066	1.87834	2.97465	+	4.2947e-06
CDIF630erm_03997	-0.632273	-0.339813	-0.00302887	1.18001	+	0.00410301
CDIF630erm_03998	-0.934143	-0.970222	-2.48485	-1.14283	+	0.0237711
CDIF630erm_03999	0.417095	-0.0413246	-0.587204	-0.825996	+	0.00070051
CDIF630erm_04000	0.0617046	0.399389				0.999428
CDIF630erm_04002	-0.147949	0.21982	-1.09269	-1.01165		0.230711
CDIF630erm_04005	-0.188496	-0.766991	-0.161142	-0.943703	+	0.00115383
CDIF630erm_04006	-0.703436	-0.56879	-1.02072	-1.90914	+	0.000122568
CDIF630erm_04007	0.0333576	-0.308477	0.197367	-0.00895119		0.389493
CDIF630erm_04008	-0.882359	-0.905788	-0.526337	3.60481	+	0.0207103
CDIF630erm_04114	-0.285057	-0.524265	-0.387369	-1.54127	+	1.70467e-05
CDIF630erm_04122				2.50606		1

## Sheet: EMF
Metabolic reprogramming with the induction of toxin production of Clostridioides difficile during the stationary phase
Supplemental File 2: Data of the LC-MS/MS based analysis of proteins in the EMF fraction. Log2 fold changes of values measured for C. difficile 630∆erm in transient phase (17.25 h, trans) and three times in stationary phase (19.25: stat1, 24.25: stat2 and 29.25 h: stat3) were compared to those of the exponential phase (14.5 h).
Locus tag (Dannheim et al. 2017a)	log2 FC				ANOVA significance testing	ANOVA p-value
	trans	stat1	stat2	stat3
CDIF630erm_00001	0.48764	-0.157629	0.884911	0.513535	+	0.0380218
CDIF630erm_00002	0.074522	1.23793	-0.965086	-1.13281	+	0.000432552
CDIF630erm_00005	0.949995	0.544622	-0.348626	0.384898	+	0.0171301
CDIF630erm_00006	0.949039	-0.167612	0.103639	1.23247		0.259483
CDIF630erm_00007	-0.144749	0.505966	-1.17029	-0.586159		0.703683
CDIF630erm_00008	-0.446078	2.32254	1.02523	1.60383		0.10788
CDIF630erm_00009	1.72231	0.110677	2.76299	2.94478	+	0.00162021
CDIF630erm_00021	0.847023	-0.32867	2.34389	1.73829	+	0.0110604
CDIF630erm_00022	-0.79525		-1.76142			0.302211
CDIF630erm_00024	2.53847	2.20321	3.0151	3.30878	+	0.00102555
CDIF630erm_00030	0.378657	0.384789	4.07018	3.58203	+	0.0020552
CDIF630erm_00032	2.68207	3.03903	4.27369	3.32728	+	0.0317701
CDIF630erm_00034	0.022172	0.972246	-1.17867	1.30843		0.809491
CDIF630erm_00083	-0.430656	-1.36893	-1.01756	0.191833	+	0.0187663
CDIF630erm_00084	3.90436	1.93777	5.91371	6.50195	+	1.70276e-05
CDIF630erm_00085	0.723606	0.617714	0.880787	0.928745	+	0.0643415
CDIF630erm_00086	0.209162	0.395004	-1.69786	0.569744		0.388224
CDIF630erm_00087	0.101522	0.6798	0.0843887	0.083931		0.408657
CDIF630erm_00088	1.03893	1.19489	2.67548	3.05046	+	0.000449897
CDIF630erm_00089	1.3073	0.154737	1.52374	1.55387		0.233672
CDIF630erm_00091	-1.13796	-0.210901	-2.36293	-2.12124	+	6.5441e-06
CDIF630erm_00092	-1.2628	-0.795727	-1.78378	-2.33119	+	0.00987411
CDIF630erm_00099	-0.739302		0.468076	0.94974	+	0.0342935
CDIF630erm_00100				1.72871		1
CDIF630erm_00108	0.768073	0.371064	2.35042	2.54051	+	0.000661368
CDIF630erm_00109	0.664985	-0.0699272	0.491009	-0.0907068		0.737155
CDIF630erm_00112	-0.0594044	-0.322618	0.96553	0.959864	+	0.0125328
CDIF630erm_00113	-0.424278	-0.877855	0.995079	1.50452	+	0.000115599
CDIF630erm_00114	0.697681	0.288382	1.81818	2.70297	+	0.00941822
CDIF630erm_00116	1.0402	0.637012	2.9157	3.1069	+	1.39872e-06
CDIF630erm_00118	-0.457346	-0.537974	0.348633	0.0992823		0.339028
CDIF630erm_00125	1.96984	2.15558	4.56966	4.05192	+	2.51388e-05
CDIF630erm_00126	0.612968	-0.0770721	1.97741	1.91788	+	0.0136078
CDIF630erm_00127	1.15551	0.724001	1.23316	1.9605	+	0.000733333
CDIF630erm_00129	0.458866	0.0998745	-0.948254	1.66483	+	0.0905116
CDIF630erm_00130	1.95604	0.255547	-3.17741	-2.36365	+	0.00547803
CDIF630erm_00131	0.539576	-0.894978	-0.449693	0.772001	+	0.000990034
CDIF630erm_00132	1.52839	0.865335	2.28748	2.68636	+	0.000761325
CDIF630erm_00133	1.27331	1.09805	1.59594	1.67431	+	0.00336774
CDIF630erm_00134	1.30369	1.66061	2.52138	2.70172	+	0.00176103
CDIF630erm_00135	1.84273	2.41756	4.87152	4.80575	+	0.000566356
CDIF630erm_00136	0.656076	-0.23348	1.18438	2.10459	+	0.00111367
CDIF630erm_00138	0.969496	1.54259	2.43865	2.34318	+	0.0722648
CDIF630erm_00139	1.36547	1.37242	1.99969	2.44771	+	0.000238948
CDIF630erm_00140	0.89654	1.13333	2.58346	3.51283	+	0.000349487
CDIF630erm_00141	1.91607	0.411952	5.19569	5.652	+	6.14939e-05
CDIF630erm_00142	0.75218	1.16256	0.916235	0.965607	+	0.00339278
CDIF630erm_00144	1.48126	0.369104	2.4867	2.77009	+	0.000468036
CDIF630erm_00145	1.01104	1.54494	1.8767	2.49494	+	3.98136e-05
CDIF630erm_00146	1.37017	2.17361	1.31598	2.09062	+	0.00333822
CDIF630erm_00148	0.522593	1.73495	2.78444	1.56499	+	0.0612761
CDIF630erm_00149	1.00318	0.866564	2.15034	2.44985	+	0.00941185
CDIF630erm_00150	0.541224	0.234578	-3.27979	-0.971607		0.597002
CDIF630erm_00151	0.617479	-0.0253239	2.12498	2.38976	+	0.0042221
CDIF630erm_00153	1.40551	0.332397	2.86381	2.81228	+	0.000171409
CDIF630erm_00154	1.69916	1.65714	3.55211	3.56493	+	0.0245054
CDIF630erm_00155	1.75502	1.57245	2.77139	2.93988	+	0.00144968
CDIF630erm_00156	1.31223	1.3263	3.97733	3.86947	+	0.000249818
CDIF630erm_00157		1.49368	3.47139	4.21778		0.351945
CDIF630erm_00158	1.73906	2.61267	4.33646	4.60394	+	0.000105495
CDIF630erm_00159	-0.756275	-0.552326	-1.35996	-1.76254	+	0.044611
CDIF630erm_00160	0.881956	0.50079	0.295578	0.308058		0.174948
CDIF630erm_00161	0.561541	-0.339174	0.348816	0.501196		0.23847
CDIF630erm_00165	1.65554	0.668495	2.49175	2.76693	+	0.0003655
CDIF630erm_00166	1.80347	1.37553	2.42435	2.61219	+	0.00185083
CDIF630erm_00167	0.958801	0.742277	1.6481	2.03046	+	0.00807642
CDIF630erm_00168	1.00142	0.462294	1.49941	2.01526	+	0.000381437
CDIF630erm_00169	0.510784	1.18997	2.27344	2.21903		0.256571
CDIF630erm_00170	-0.809139	-0.654902	-2.21259	-2.44806	+	0.0058895
CDIF630erm_00171	-1.01226	-0.758942	-2.47421	-2.7098	+	4.88946e-06
CDIF630erm_00172	-0.849188	-0.364981	-2.98059	-4.07572	+	0.00143657
CDIF630erm_00173	0.881838	1.78548	1.68178	1.79687		0.188727
CDIF630erm_00174	0.96505	0.913666	3.59079	3.50439	+	0.0101975
CDIF630erm_00175	1.70962	1.19409	3.24107	4.12219	+	9.72028e-06
CDIF630erm_00203	-0.0740242	-1.33637	-1.16708	-0.846075		0.122962
CDIF630erm_00204	0.419104	0.740313	0.541336	0.782799		0.360495
CDIF630erm_00225	-1.21538	-0.798923	-2.64786	-3.17518	+	0.00226174
CDIF630erm_00226	-0.870319	-0.108555	-2.1057	-3.00203	+	0.000102905
CDIF630erm_00227	0.348381	-0.114168	-0.893745	-0.793484	+	0.0115687
CDIF630erm_00228	0.13694	-0.197798	1.06619	1.61834	+	0.000785403
CDIF630erm_00229	-0.129784	-0.536494	0.48732	0.670391	+	0.000947348
CDIF630erm_00230	-0.0119562	2.2072	3.39404	3.45554	+	0.00473301
CDIF630erm_00231	0.301468	-0.116652	0.752262	0.666412		0.156218
CDIF630erm_00232	0.318905	-0.316481	0.729048	0.22669		0.517241
CDIF630erm_00233	0.793131	0.53932	2.2475	2.97301	+	8.29229e-05
CDIF630erm_00234	0.732978	1.01109	1.62103	1.13128	+	0.00467161
CDIF630erm_00236	0.769012	-0.177031	1.14665	1.16547		0.0983471
CDIF630erm_00239	-0.0281973	-0.17641	-0.621194	0.234381		0.267126
CDIF630erm_00243	0.132639	0.235035	-0.588161	-0.582882		0.169977
CDIF630erm_00247	0.402977	-0.0207615	-0.106789	-0.175873		0.148299
CDIF630erm_00259	1.96117	1.11583	2.44563	4.41721	+	0.0482755
CDIF630erm_00260	0.822298	-0.34514	2.35656	2.59939	+	0.0158443
CDIF630erm_00263	-0.783597	0.781543	3.65247	4.12078	+	4.51936e-05
CDIF630erm_00266	0.133667	0.237755	-2.26096	-1.24347	+	0.0145975
CDIF630erm_00268	0.689605	-0.293388	1.52792	-0.504462		0.246385
CDIF630erm_00270	1.40546	0.239885	2.53383	2.18189		0.186638
CDIF630erm_00272	0.44792	0.205174	1.05096	1.75171		0.298645
CDIF630erm_00289			1.487	0.267799		1
CDIF630erm_00291	1.85061	1.19096	3.44195	3.68694	+	0.000160805
CDIF630erm_00292	-0.150499	-0.984653	-0.149376	2.23136	+	0.00164537
CDIF630erm_00296	0.453686	-1.03872	1.7451	1.77087	+	0.0111674
CDIF630erm_00298	-0.439931	-0.438594	-0.055479	-0.33294		0.650546
CDIF630erm_00299	0.140141	0.276913	0.681732	1.42547		0.196963
CDIF630erm_00301	0.701576	0.844223	-1.27874	-1.62535	+	3.83803e-05
CDIF630erm_00306	1.12078	1.9888	3.15966	2.99527	+	0.0811445
CDIF630erm_00307	1.03075	0.783498	6.13449	5.41353	+	6.71509e-05
CDIF630erm_00308	1.06381	0.0184021	-0.947145	1.46434		0.253075
CDIF630erm_00309	0.219025	0.0707273	2.02961	3.00496		0.218997
CDIF630erm_00312	-0.404857	0.0517168	4.37269	5.52321	+	0.000109629
CDIF630erm_00313	-1.06843	-1.52825	-5.35153	-5.11011	+	7.73896e-05
CDIF630erm_00314	2.29645	0.158847	1.27868	2.26638	+	0.026556
CDIF630erm_00315	0.0805092	-1.30355	-2.12119	-0.717083		0.282662
CDIF630erm_00317	-0.88655	0.546047	0.933316	-0.517979		0.335455
CDIF630erm_00320	0.0525742	0.153006	-0.21418	0.699867		0.79127
CDIF630erm_00321		-1.63624	-0.978408	-1.24446		1
CDIF630erm_00326	-0.445025	1.62435	-0.348397	-0.965137	+	0.0507951
CDIF630erm_00332	0.272934	0.561565	0.182068	-0.0586891		0.558289
CDIF630erm_00340	1.6719	1.66055	-0.518947	-2.83652	+	0.0139317
CDIF630erm_00341	0.526484	0.799235	0.926665	1.95541	+	0.0265832
CDIF630erm_00342	0.742302	0.47093	-0.907076	-0.983974	+	0.00269699
CDIF630erm_00343	0.772971	1.00247	-1.21386	-1.07786	+	0.00511622
CDIF630erm_00344	-1.45347	0.00720596	3.67074	4.01354	+	0.004983
CDIF630erm_00345	2.05376	1.46276	1.64116	1.42589	+	0.00464161
CDIF630erm_00346	1.59744	0.754117	4.03973	4.21381	+	3.54439e-07
CDIF630erm_00347	1.52159	0.499556	0.447235	0.816399	+	0.0642329
CDIF630erm_00355			6.42977	6.9674		0.668658
CDIF630erm_00361	-0.7145	-1.00093	-3.18294	-2.22305	+	0.0034048
CDIF630erm_00362	0.840169	0.762108	1.3595	1.44107		0.307305
CDIF630erm_00363	0.217563	-1.8703	-0.0617332	1.08579		0.556481
CDIF630erm_00364	-0.258555	-0.680708	0.130098	-0.480325		0.653764
CDIF630erm_00366	-0.978401	-0.936825	-0.322951	0.251355		0.66993
CDIF630erm_00371	-1.77578	-1.35061	-2.34245	-2.55578	+	0.00301881
CDIF630erm_00372		-0.528028	1.17977	0.0322247		0.42352
CDIF630erm_00378	-2.78358	-2.21628	-4.06773	-4.73418	+	0.0013767
CDIF630erm_00380	-1.26576	-0.791168	-0.939795	-2.28365		0.165934
CDIF630erm_00381	-1.43313	-0.246642	-1.55234	-3.47	+	0.0178908
CDIF630erm_00382	-0.316332	0.27931	-2.9221	-2.37899	+	0.000689402
CDIF630erm_00383	-0.443066		-2.37157	-2.19802		0.508151
CDIF630erm_00384			-3.49001			1
CDIF630erm_00391	-1.09849					0.804651
CDIF630erm_00394	0.0981388	0.986063	0.796038	1.80413	+	0.0789221
CDIF630erm_00397	1.80387	-0.586068	2.27246	2.48017	+	0.0110699
CDIF630erm_00403	2.06205	1.65271	3.55025	3.57757	+	0.00532359
CDIF630erm_00405	-0.364805	-0.588053	-3.15224	-4.75462	+	2.23315e-05
CDIF630erm_00406	-0.577449	-0.961269	-2.38104	-2.66319	+	0.0576408
CDIF630erm_00407	1.36102	0.665903	1.78501	1.32804		0.22882
CDIF630erm_00408	-0.121639	1.13408	4.31351	3.77433	+	0.040248
CDIF630erm_00409	0.76329	-0.33506	0.523602	-0.113018		0.382909
CDIF630erm_00410	-1.1067	-2.21769	0.797125	0.797565	+	0.0537272
CDIF630erm_00411	-0.0123901	-2.66324	-0.561413	-0.836401		0.161267
CDIF630erm_00412	-1.91138	-1.83706	-3.45985	-5.55873	+	0.000890118
CDIF630erm_00413	-1.14353	-0.992081	-2.70254	-3.12289	+	6.24454e-05
CDIF630erm_00414	0.273636	-0.654795	-1.87907	-2.21659	+	0.0020445
CDIF630erm_00415	-0.0290012	-1.24061	-2.87127	-2.14135	+	0.059733
CDIF630erm_00420	-1.24852	-0.505615	2.72438	2.20267	+	0.0075033
CDIF630erm_00425	-0.617466	-1.24348			+	0.0583194
CDIF630erm_00431	-0.229071	-1.44977	-0.305775	-0.655071		0.386893
CDIF630erm_00432	-0.849033				+	0.0461152
CDIF630erm_00435	1.23457	-1.32137	0.916808	0.0116005		0.14809
CDIF630erm_00438	-1.46885	-1.43169	-2.9807	-2.86268	+	0.000104917
CDIF630erm_00445	-0.362328	-0.112965	-0.777712	-0.992562		0.874473
CDIF630erm_00446		-0.68517		-0.882816	+	0.0776802
CDIF630erm_00452	-0.677416	-0.676779	-0.702065	-0.973465		0.669348
CDIF630erm_00454	-0.477617	-0.0183868	-0.999006	-1.19928	+	0.0509983
CDIF630erm_00455	-0.0323715	0.730444	-1.85116	-2.76038	+	9.75418e-06
CDIF630erm_00456	0.306429	1.13626	3.31392	2.84564	+	0.00102611
CDIF630erm_00458	2.33697	1.22967	5.47259	5.2864	+	0.000246116
CDIF630erm_00459	2.43855	2.09259	6.91885	7.02947	+	3.13175e-05
CDIF630erm_00461	0.377728	-0.0573215	-1.0205	-1.33906	+	0.0214887
CDIF630erm_00464	1.23506	1.37517	0.192204	-0.678077		0.651972
CDIF630erm_00468	1.79816	1.41743	2.59014	3.57704	+	0.00337056
CDIF630erm_00469	0.806534	0.313795	2.45481	2.40507	+	1.59637e-06
CDIF630erm_00472	0.893102	0.24299	1.09741	1.99246	+	0.0273046
CDIF630erm_00473	0.762605		2.30472	2.34353	+	0.0521858
CDIF630erm_00478	-0.449568	-0.266487	-0.723454	0.625008		0.540948
CDIF630erm_00493	-0.669575	-0.0941629	-1.30338	-1.12738	+	0.015569
CDIF630erm_00520	2.51309	1.58213	4.1003	3.95356	+	5.70241e-05
CDIF630erm_00522	1.15673	0.824871	1.42095	3.14631	+	0.00287437
CDIF630erm_00523	0.0428429	-0.207804	0.371384	0.522341	+	0.0561864
CDIF630erm_00524	0.294888	0.135155	0.465691	0.370367		0.828861
CDIF630erm_00525	-0.815477	-0.451982	-0.202894	-0.0102425		0.142757
CDIF630erm_00526	-0.445892	0.00717735	-1.62665	-1.60975	+	0.000218158
CDIF630erm_00527	-0.0772686	-0.136538	0.965652	0.86661	+	0.00698546
CDIF630erm_00528	0.345222	0.053566	2.10849	0.68515	+	0.00207512
CDIF630erm_00529	0.261047	0.31189	0.832876	0.983309	+	0.0249068
CDIF630erm_00530	0.870887	-0.4017	2.96604	2.71681		0.187312
CDIF630erm_00531	1.29293	1.15153	-0.805689	-1.42957	+	0.00236805
CDIF630erm_00550	1.46435	1.53219	0.0637283			0.234585
CDIF630erm_00565	1.21243	0.715419	2.03404	2.53831		0.739843
CDIF630erm_00579	-1.23445		4.25874	4.35576	+	0.000640381
CDIF630erm_00586	-2.16279	-3.16651	-3.47514	-2.61088	+	0.0166187
CDIF630erm_00606	0.395499	0.00811481	-0.886251	-1.07659		0.23013
CDIF630erm_00609		3.59198	4.87815	4.57837	+	0.0791059
CDIF630erm_00610	0.792865		-0.145429			1
CDIF630erm_00615			4.94485	4.32148		0.361179
CDIF630erm_00618	1.69331	0.741241	3.14323	2.58516	+	0.00120596
CDIF630erm_00621	0.742993		4.03572	2.2111	+	0.0131309
CDIF630erm_00626	1.15983	-0.302092	-3.6683	-4.30567	+	0.08469
CDIF630erm_00628	-1.55459	-1.49787	-0.0446053	-0.212456		0.23004
CDIF630erm_00631	-1.50308	-1.8418	-2.05146	-2.26323	+	0.0532436
CDIF630erm_00632	-0.660378	0.153685	-1.46408	-0.881414		0.251842
CDIF630erm_00633	-0.570243		0.183535			0.196908
CDIF630erm_00637		0.405847				1
CDIF630erm_00643						1
CDIF630erm_00646			7.00834	6.93061		1
CDIF630erm_00650	-0.304218	0.995018	1.41967	1.5539		0.335186
CDIF630erm_00651	-0.648687	-1.17705	-1.69839	-1.13987		0.224078
CDIF630erm_00658	-1.11927	-0.925341	-1.8539	-0.856604		0.177785
CDIF630erm_00659	-0.768244	0.0506458	-1.32448	-0.971424		0.119599
CDIF630erm_00666			4.80553	4.61695		0.807226
CDIF630erm_00667	0.252464	0.325012	-2.38027	-2.59081	+	2.36114e-05
CDIF630erm_00674	0.66708	0.525804	2.57985	1.7468	+	0.00304078
CDIF630erm_00679			6.92064	5.84931	+	0.0315728
CDIF630erm_00681	-0.221024	-0.737776	-4.04128	-3.05217	+	0.0034363
CDIF630erm_00685	-0.315306	-0.0445061	-1.31846	-2.32075	+	6.57293e-05
CDIF630erm_00687	1.41205	0.280947	2.69692	3.61609	+	9.30666e-05
CDIF630erm_00694				4.39895		1
CDIF630erm_00705	-0.991774	-1.92809	-1.47204	-1.70069	+	0.0764392
CDIF630erm_00708	-0.189112	0.495879	0.237897	-0.457485		0.362718
CDIF630erm_00740	-2.46605	-3.05407	-3.2765	-4.72154	+	0.0823288
CDIF630erm_00756	0.242872	0.601952	-0.0291319	-0.0401659		0.202807
CDIF630erm_00760	0.513108	0.210442	0.534547	4.08419	+	0.00876528
CDIF630erm_00777	0.0782185	0.746048	-1.42945	-2.37884	+	5.89454e-06
CDIF630erm_00787	-0.352776	-1.04021	-0.172445	0.45595		0.275155
CDIF630erm_00788	0.401691	0.558057	1.58499	1.24804	+	0.00885731
CDIF630erm_00800	2.29289	1.43119	1.62441	2.97346	+	0.00711621
CDIF630erm_00805	-2.28439	-1.87667	-1.62818	-2.34673	+	0.0188312
CDIF630erm_00814	0.535131	-0.0966187	-1.81737	-1.78989	+	0.0197246
CDIF630erm_00815	0.989084	-0.324479	-0.511222	-0.718421	+	0.0393542
CDIF630erm_00818	0.808026	0.770538	2.15123	2.01127	+	0.000833202
CDIF630erm_00819	3.2605	1.81	4.01864	4.05823	+	8.63091e-05
CDIF630erm_00821	-1.30473	-0.161508	4.71987	4.53999	+	2.54345e-05
CDIF630erm_00822	0.57303	1.19974	0.549523	-0.570732		0.220233
CDIF630erm_00823	1.14368	0.793722	-1.64299	-1.79573	+	0.000195961
CDIF630erm_00824	-0.126573	-0.391233	2.67371	3.34195	+	0.00270848
CDIF630erm_00826	2.5455	0.391438	-1.43195	-0.396276		0.146955
CDIF630erm_00827	-0.341964	0.621469	0.966069	1.2587		0.757308
CDIF630erm_00829	1.38193	2.08327	4.53204	3.32175		0.162805
CDIF630erm_00830	-0.544059	-1.77156	1.89014	1.85239	+	0.00716662
CDIF630erm_00831		4.39968	4.96515	6.10546	+	0.013432
CDIF630erm_00832	0.657114	0.316469	2.22862	1.94405	+	0.0540693
CDIF630erm_00833	0.821645	0.291699	2.5422	2.25692	+	0.0846918
CDIF630erm_00834	1.57527	0.405699	-0.0542679	-0.938597	+	0.0279534
CDIF630erm_00838			4.1905	4.40939		1
CDIF630erm_00840	1.04866	2.18101	2.89325	2.64099		0.120782
CDIF630erm_00841			1.13518	2.19571		1
CDIF630erm_00842		-0.105123	1.04131	1.45457		0.797903
CDIF630erm_00843	1.4359	1.19705	3.71718	3.77112	+	0.000378403
CDIF630erm_00844	0.986506	0.850271	3.03459	2.87171	+	0.00196256
CDIF630erm_00846	-0.274757	-1.24154	-1.10487	-0.59306		0.75259
CDIF630erm_00848	2.43648	1.18384	1.98359			1
CDIF630erm_00853			3.91407	5.18511		1
CDIF630erm_00856	2.65452	2.1143	4.81148	4.03722	+	0.00549225
CDIF630erm_00861	-1.52469	-0.327248	-2.01817	-0.68539	+	0.056857
CDIF630erm_00862		-1.13843		-3.65156		0.243568
CDIF630erm_00864	-0.329588	-0.350256	-3.115	-2.99145	+	2.45965e-05
CDIF630erm_00865	-0.306471	0.389776	-2.41247	-1.61211	+	0.0457025
CDIF630erm_00868	-1.57125	-1.2058	-4.08199	-4.87079	+	0.00182902
CDIF630erm_00869	-1.09431	-2.25647	-2.27025	-4.40957	+	0.0170856
CDIF630erm_00870	-0.994345	-0.911835	-2.97443	-2.96483	+	0.00108251
CDIF630erm_00871	0.771339	-0.716086	1.6375	1.44803	+	0.0195848
CDIF630erm_00873				-0.951068		1
CDIF630erm_00876	0.458638	0.0288305	1.08916	0.718453	+	0.0897242
CDIF630erm_00877	0.514977	-0.111362	0.474609	0.802378	+	0.0182652
CDIF630erm_00879	0.0487728	-0.163663	2.96384	2.51725	+	0.0489664
CDIF630erm_00889	0.372389	0.990074	5.65429	5.35507	+	0.00101459
CDIF630erm_00899	-0.480598	0.155565	-2.88026	-4.05087	+	0.000114732
CDIF630erm_00902	0.0806074	0.156491	-2.63103	-2.51737	+	0.00055442
CDIF630erm_00904	0.483076	-0.148572	2.57662	1.83305	+	0.00435847
CDIF630erm_00909	2.55439	2.28605	3.05252	1.41282		0.0953161
CDIF630erm_00910	-0.547919	-0.575117	1.96056	2.32933	+	0.00391021
CDIF630erm_00913	1.56217	-0.934366	2.02951	2.42443	+	0.0190095
CDIF630erm_00914	0.566128	-0.388564	4.893	5.22929	+	5.37423e-06
CDIF630erm_00926	1.96385	0.930849	4.37698	4.40432	+	9.27386e-05
CDIF630erm_00930	0.871187	1.1797	-0.3545	-0.333715	+	0.0671524
CDIF630erm_00932	1.72437		2.3268	1.18555		0.123127
CDIF630erm_00934	-0.443956	-1.72824	-0.711402	-1.01273		0.734602
CDIF630erm_00938	0.869745	0.105879	1.35242	1.02349		0.454964
CDIF630erm_00939	-0.5576	-0.40416	-1.90499	-2.0244	+	0.067455
CDIF630erm_00940	0.0464172	0.129699	1.20815			1
CDIF630erm_00944	1.5062	1.12463	-2.03279	-3.0988	+	0.000184876
CDIF630erm_00945	0.0649014	-1.07582	0.217268	-0.123917	+	0.00715685
CDIF630erm_00946	1.36613	0.0904007	-0.0267868	-0.174082		0.466412
CDIF630erm_00947	-0.0947132	0.120739	-0.0585804	-0.21352		0.638186
CDIF630erm_00948	2.28964		-0.438716			1
CDIF630erm_00949	0.268311	1.16884	-0.00303268	-0.505018		0.159899
CDIF630erm_00951	0.718761	1.27476	0.919777	1.80669		0.483844
CDIF630erm_00953	1.0756	-0.183002	-0.17182	-0.779312	+	0.0652871
CDIF630erm_00955	1.2691	2.06336	3.83608	6.36588	+	0.0739571
CDIF630erm_00956	1.38199	4.24284				1
CDIF630erm_00959	0.621964	1.06386	5.64747	6.47554	+	1.14785e-05
CDIF630erm_00960	1.28298	1.71029	3.81534	4.31669	+	5.45611e-05
CDIF630erm_00963	-1.03517	-1.57175	-3.31104			0.170672
CDIF630erm_00968	0.610271	-0.205381	-0.0995579	0.722387		0.139106
CDIF630erm_00972	-0.696854	-1.4686	-2.33405	-1.82845		0.660181
CDIF630erm_00973	-0.170009	1.79719	0.0556631	-1.81137		0.169835
CDIF630erm_00974	-0.992548	0.57419	-1.90959	-2.43516	+	0.0189065
CDIF630erm_00975	1.18103	0.200738	2.06933	0.614623		0.12085
CDIF630erm_00985	0.792248	1.81656	2.16917	3.2433	+	0.00125335
CDIF630erm_00989	-1.09642	-0.685247	-2.97213	-3.35502	+	0.00335166
CDIF630erm_00991	-0.439046	-0.241484	-1.56714			0.153345
CDIF630erm_00993	0.135271	0.403473	-1.42566	-2.19449	+	0.000110108
CDIF630erm_00994	0.371166	0.391514	-0.786663	-0.834587	+	0.0693983
CDIF630erm_00996	-1.14618	-1.49574	-3.4442	-3.22038	+	0.0348822
CDIF630erm_00997	0.424378	-0.0347023		-0.815066		0.866081
CDIF630erm_00998	-0.529373	0.152388	-2.07918	-1.49474	+	0.0164239
CDIF630erm_01000	0.660532	0.550541	-1.48095	-2.07259	+	0.00464629
CDIF630erm_01001	0.105324	0.802975	-1.41828	-1.94057	+	3.24076e-05
CDIF630erm_01004	0.35395	1.38823	-0.250901	-0.667515		0.258292
CDIF630erm_01008	0.715242	0.0476542	0.424816	-0.92787		0.864717
CDIF630erm_01009	0.415079	-0.651251	-0.564638			0.224274
CDIF630erm_01010	0.645306	-0.465782	-0.997435	-0.819926	+	0.0642016
CDIF630erm_01011	-0.817761	-0.736435	-2.0886	-2.40083	+	0.0571187
CDIF630erm_01013	-0.126284	-0.00576782	-0.241644	-0.448017		0.417872
CDIF630erm_01014	-0.231159	-0.168066	-0.106312	-1.00179	+	0.0231709
CDIF630erm_01017			1.42926	1.55699		1
CDIF630erm_01018	0.794065	-0.340344	3.1678	3.31345		0.13871
CDIF630erm_01020	-0.91456	-0.481483	-2.09908	-2.3999	+	9.90945e-06
CDIF630erm_01021	-2.02159	-1.85524	-3.13129	-3.41183	+	9.79345e-06
CDIF630erm_01024	0.685404	-0.0948725	-0.54131	0.131367		0.82701
CDIF630erm_01026	-0.50737	-0.129904	-0.846237	-0.783146		0.147811
CDIF630erm_01027				3.19088		1
CDIF630erm_01120	-0.83165	0.0523348		-4.41566		0.626811
CDIF630erm_01121	0.930658	0.812019	3.17398	3.39296	+	1.08996e-07
CDIF630erm_01123	-1.76368	-1.48591	-1.85014	-2.04676	+	0.0947454
CDIF630erm_01130	1.17316	1.92837	6.64629	6.18885	+	1.03307e-05
CDIF630erm_01131	4.12194	3.60768	4.74166	5.34065	+	4.04259e-05
CDIF630erm_01132	2.83602	1.30952	4.80575	4.9361	+	2.33259e-05
CDIF630erm_01134	0.141684	0.177896	-0.0959291	-0.818529		0.814349
CDIF630erm_01135	-0.0304794	0.449711	-1.86047	-2.6585	+	4.78064e-05
CDIF630erm_01139	3.21378	2.43152	7.10142	7.81416	+	5.03427e-05
CDIF630erm_01140	2.08056	-1.08821	5.37727	5.74156	+	0.00356621
CDIF630erm_01141	1.06316	-0.479588	-0.292743		+	0.0291798
CDIF630erm_01160	0.691864	0.960037	-1.91247	-2.534	+	6.7407e-05
CDIF630erm_01161	-0.681858	0.761137	0.811556	-2.19523		0.53436
CDIF630erm_01163	-0.611807	-1.48193	-2.67257	-5.21951	+	0.00903221
CDIF630erm_01175	-0.859573	-2.12176	-5.40315	-4.46132	+	0.00834678
CDIF630erm_01176	-0.426221					1
CDIF630erm_01177		4.16282	5.95683	5.58957		0.540906
CDIF630erm_01178	1.38874	2.31683	1.66673	2.28112		0.175087
CDIF630erm_01182	0.00573254	0.266699	0.435947	0.230929		0.914294
CDIF630erm_01183	1.54745	0.798204	2.43404	2.199	+	0.0115412
CDIF630erm_01184	-1.04534	-0.673656	-1.1061	-1.24387	+	0.0410688
CDIF630erm_01187	-0.779413	-0.538475	-1.68134	-4.24815	+	6.62113e-05
CDIF630erm_01188	0.40386	3.5069	2.35811	2.9498		0.715095
CDIF630erm_01190	-0.409502	0.376085	-0.831872	-0.596697		0.35195
CDIF630erm_01192	0.0280113	-0.475334	-3.17609	-3.98766	+	0.00465196
CDIF630erm_01193			6.98255	7.12141		1
CDIF630erm_01194	2.23442	2.43872	0.893454	2.19892	+	0.00216489
CDIF630erm_01195	2.07982	2.27038	2.82687	2.43795	+	8.4421e-05
CDIF630erm_01196	2.72477	2.52034	2.89913	3.00233	+	1.68812e-05
CDIF630erm_01197	1.98005	2.39745	1.5583	1.5984	+	0.00537789
CDIF630erm_01198	2.53592	2.71481	0.81451	1.89376	+	0.0044985
CDIF630erm_01199	2.09413	2.82703	1.68895	1.73926	+	0.00035303
CDIF630erm_01207	-0.132179	0.106841	1.40212	1.17855	+	0.00325216
CDIF630erm_01222	-2.21528	-1.03695				0.123847
CDIF630erm_01223			5.57884	5.37103		0.548227
CDIF630erm_01224	-0.538651	-0.114502	-3.92577	-5.69633	+	0.000432447
CDIF630erm_01225	-1.00404	-1.26011	0.429235	1.60352		0.11741
CDIF630erm_01228	-0.45047	0.273726	-0.584963	-1.21609		0.697251
CDIF630erm_01229	0.00683594	0.557028	-0.532923	-1.26237		0.154013
CDIF630erm_01230	0.202471	0.204596	-0.345915	1.43094	+	0.0789507
CDIF630erm_01240	-0.414738	-0.0474586	-3.63106	-3.13761	+	1.20453e-05
CDIF630erm_01264	-0.631907	-0.287328	1.36749	1.58863	+	0.0458365
CDIF630erm_01266	-1.44234	0.25385	2.21416	2.54076	+	0.00115515
CDIF630erm_01267	-0.871414	-0.0915794	-2.37941	-2.24552	+	0.012378
CDIF630erm_01270	-0.207874	0.0145931	-2.70121	-0.400753	+	0.000184747
CDIF630erm_01273	-1.25231	-0.0509224				0.464072
CDIF630erm_01275	2.95447	1.6268	5.07825	5.81507	+	0.000731852
CDIF630erm_01277	0.180569	0.261395	-4.26906	-4.14206	+	2.90576e-05
CDIF630erm_01278	-0.323689	-0.604122	-2.60202	-2.99178	+	0.000480604
CDIF630erm_01282	-0.773474	-0.583399	-3.0128	-5.56401	+	1.55674e-05
CDIF630erm_01284	-0.521429	-0.139172	-0.686388	-1.17706		0.198075
CDIF630erm_01285	-0.972658	-0.698496	-1.96293	-2.93717	+	0.000256986
CDIF630erm_01286	-0.0545921	-0.0747242	-2.64489	-2.9857	+	0.000391132
CDIF630erm_01287	-0.39604	-0.139231	-1.81244	-1.49956	+	0.0298126
CDIF630erm_01288	-1.19281	0.124916	-2.11667	-1.456		0.291957
CDIF630erm_01289	-0.90028	-0.963293	-2.25681	-2.42054	+	0.015819
CDIF630erm_01290	0.490658	0.0928335	0.793647	0.742692		0.145231
CDIF630erm_01292	0.378304	0.576729	-0.809467	-0.374966	+	0.00792068
CDIF630erm_01293	-1.47259	-1.20064	-3.64282	-4.17959	+	7.34188e-06
CDIF630erm_01295	-0.692738	-0.502439	-4.37973	-4.77381	+	3.83806e-05
CDIF630erm_01297	0.531914	0.363894	0.91128	0.566034		0.0999659
CDIF630erm_01298				5.17708		1
CDIF630erm_01299	-1.09727	-0.30916	-2.13105	-2.44602	+	0.0169581
CDIF630erm_01302	-0.742954	-1.43255		-1.29957		0.259634
CDIF630erm_01304	0.645462	0.548502	-0.535641	-0.555637	+	0.00153743
CDIF630erm_01305	0.290169	0.0708981	0.405027	0.225254		0.961261
CDIF630erm_01306	0.616579		2.29242	0.930211		1
CDIF630erm_01308	1.89914	2.18246	3.53374	3.28837	+	0.000227639
CDIF630erm_01310	3.05373	1.99995	3.43398	4.62978		0.0969545
CDIF630erm_01311	0.926995	0.699613	4.59535	3.72156	+	0.000341508
CDIF630erm_01312	1.95939	3.27788	0.765343	2.28201	+	0.0694192
CDIF630erm_01323	0.583857	0.351408	2.33214	2.89445	+	5.63228e-05
CDIF630erm_01324				4.731		1
CDIF630erm_01327	0.450603	1.15817	-0.460219	-0.383142		0.0980671
CDIF630erm_01328	-1.21766	-0.276196	4.2529	5.09997	+	7.77917e-05
CDIF630erm_01329	-0.287762	-1.00452	1.63403	1.95474	+	0.00370673
CDIF630erm_01330	0.385397	-0.368119	2.90876	3.03288	+	7.72398e-06
CDIF630erm_01331	-0.244658	-0.692848	-1.44794	-1.13256	+	0.0792511
CDIF630erm_01333	-0.205585	-0.528076	1.73232	1.58059	+	4.46173e-05
CDIF630erm_01334	-1.7853	-1.75733	-3.07515	-3.85055	+	0.0142083
CDIF630erm_01339	-1.38671	-3.038	3.7035	3.37923	+	0.000277283
CDIF630erm_01349	2.18825	1.45359	2.68693	3.21937	+	0.0233316
CDIF630erm_01350	-0.00188732	-0.0122347	1.35693	1.98312	+	0.0596865
CDIF630erm_01354	0.773899	-0.686266	0.512383	0.849743		0.137431
CDIF630erm_01356	0.88192	-0.568164	2.18844	2.58738		0.242725
CDIF630erm_01357	0.112857	-0.194012	4.32268	3.66492	+	0.00419175
CDIF630erm_01358	0.705708	0.666782	3.15368	3.2585		0.19766
CDIF630erm_01359	-1.75964	-0.972251	-2.62524	-3.50007	+	0.00892346
CDIF630erm_01363	1.34346	1.96441	1.7577	3.00955	+	0.00678061
CDIF630erm_01364	-0.585348	-0.262768	-2.02365	-2.20216	+	0.000535205
CDIF630erm_01365	-1.4214	-0.540762	-2.21362	-2.21053	+	0.000227732
CDIF630erm_01366	1.67736	1.4415	0.720657	1.52264		0.742425
CDIF630erm_01367	1.12657	0.580131	-0.959238	0.605046		0.548469
CDIF630erm_01373	0.431076	-0.956713	1.30717	1.45024	+	0.0364873
CDIF630erm_01375	-0.296997	0.00767708	-3.60717	-4.15109	+	2.73909e-05
CDIF630erm_01377	0.251968	0.118738	4.7612	4.11559	+	0.000107572
CDIF630erm_01381	0.561512	0.986553	-1.13027	-1.46625	+	0.0186686
CDIF630erm_01386	1.56079	1.14574		-0.443863		0.380379
CDIF630erm_01399	-0.942131	-1.35587	-0.520885	-1.13357		0.618646
CDIF630erm_01400			4.78219	5.34306		0.50209
CDIF630erm_01401	-0.0209017		0.194311	-0.670775		0.210295
CDIF630erm_01402	1.63464	1.14091	4.76291	5.12042	+	2.43674e-06
CDIF630erm_01403	-0.242495	0.0454464		-1.0432		0.965625
CDIF630erm_01405	0.696806	0.47909	0.294281	0.0505047		0.615052
CDIF630erm_01410	1.79453	1.50114	3.50012	3.7218	+	0.000192114
CDIF630erm_01413	-0.966057	0.10218	-3.34018	-0.51153		0.124746
CDIF630erm_01414	1.86411	1.33295	3.7314	3.62334	+	0.000985072
CDIF630erm_01415	-0.0823126	0.680189	2.37088	2.99471	+	0.0912884
CDIF630erm_01427		0.390127	1.96127	2.71578	+	0.0168752
CDIF630erm_01428	0.800255	0.725193	3.15281	3.82902	+	0.00091046
CDIF630erm_01432	0.730824	1.12842	3.86192	3.92979	+	3.09208e-07
CDIF630erm_01433	-0.294092	-1.28096	3.51814	3.39225	+	0.00129528
CDIF630erm_01434	-0.374164	-1.15096	-2.25315	-0.25624	+	0.0668674
CDIF630erm_01436	0.758997	0.172796	2.94444	3.28423	+	0.000134485
CDIF630erm_01438	-1.42388	-0.987394	-2.45673	-2.54597	+	0.0256785
CDIF630erm_01441	2.22329	0.492539	3.73407	4.30227	+	0.00493746
CDIF630erm_01443	0.248201	0.0695839	-0.0379972	1.07094		0.934392
CDIF630erm_01450	1.95882	1.69286	4.47905	4.98423	+	0.00404672
CDIF630erm_01453	0.909383	-0.0947304	2.66576	2.78349	+	0.0242837
CDIF630erm_01458	0.635787	0.123931	1.55393	1.8505		0.114147
CDIF630erm_01459	1.43017	1.574	2.03159	3.47442	+	0.0265982
CDIF630erm_01460		-1.00344	0.021266	0.746214		0.203064
CDIF630erm_01461	1.44713	-0.762001	4.67533	2.15189	+	0.0206254
CDIF630erm_01462	0.53171	0.659277	3.39003	3.34583	+	2.47861e-05
CDIF630erm_01465	0.511417	-0.235256	2.85554	3.27024	+	1.7158e-06
CDIF630erm_01470			5.2021	5.38311		0.584436
CDIF630erm_01471	0.0701942	-0.427076	1.52611	2.04587	+	0.000665085
CDIF630erm_01474	1.42155	1.32433	0.983489	0.983489		0.195828
CDIF630erm_01478	-0.183586	-0.953049	-0.861971	-0.538393		0.127487
CDIF630erm_01480	0.196482	0.558195	0.0746403	-1.06805	+	0.0129494
CDIF630erm_01481	0.113348	1.14806	2.39564	2.40184	+	0.0189226
CDIF630erm_01482	-0.27857	-0.645932	0.38236	-0.731668		0.375544
CDIF630erm_01483	-0.41814	-0.876917	-2.87925	-2.35194	+	1.12305e-05
CDIF630erm_01484	0.593859	0.817814	0.946783	1.45995		0.15926
CDIF630erm_01485	0.327221	0.549191	-0.488262	-0.54163	+	0.0399833
CDIF630erm_01486	0.368053	0.762318	6.97531	6.76751	+	5.15414e-05
CDIF630erm_01487	-1.63326	-3.00853	-5.42451	-5.97975	+	0.000727952
CDIF630erm_01488		-0.434062	0.518371			1
CDIF630erm_01489		0.769413	2.26118	3.19048	+	0.00233324
CDIF630erm_01490	2.08807	1.86369	0.0323973	-1.8948	+	0.00573148
CDIF630erm_01495	0.456308	0.485806	1.2053	1.54305	+	0.00194095
CDIF630erm_01496	-0.657913	0.51165	1.85997	1.79481	+	0.0692139
CDIF630erm_01499	-0.274722	-0.829252		-0.497753		0.363689
CDIF630erm_01502	-2.67583	-0.472283	-1.90751	-1.73172		0.179708
CDIF630erm_01503	0.466289	0.622726				0.697525
CDIF630erm_01504	-0.565641	-2.48222		-3.26268		0.429596
CDIF630erm_01508	-0.567036	-0.889611				0.456483
CDIF630erm_01509	0.720203	0.125786	-1.05863	0.930861		0.195868
CDIF630erm_01512	1.41814	0.204611	4.46642	4.4784	+	2.94499e-05
CDIF630erm_01513	1.01141	1.26978	4.91636	5.387	+	1.7313e-06
CDIF630erm_01535	-0.712641	-0.562864	-2.09101	-2.13841	+	7.23004e-05
CDIF630erm_01544	0.923067	-0.362598	-1.22168	-0.432379		0.246955
CDIF630erm_01545	-1.76568	-0.970497	-3.25257	-2.76383	+	0.00101059
CDIF630erm_01546	0.63765	0.0964689	2.88378	3.74112		0.142104
CDIF630erm_01548				4.7816		1
CDIF630erm_01549	-0.97561	0.21019	-1.72417	-1.74506		0.256023
CDIF630erm_01554	-1.4283	0.726926	1.55313	1.54934	+	0.0358617
CDIF630erm_01557		3.48266	6.68439	5.35202		0.380992
CDIF630erm_01560	-0.325972	0.29693	1.45085	3.20109	+	0.00827118
CDIF630erm_01564	-2.37426	-1.66168	-5.0935	-4.08086	+	0.0306401
CDIF630erm_01565		0.14397	0.610839	0.281486		0.888873
CDIF630erm_01566	0.862617	-0.218733	2.77318	2.45025	+	0.00385229
CDIF630erm_01567	0.160097	-0.0390091	-0.91792	-0.745371		0.951471
CDIF630erm_01569	2.14469	0.162063	6.21289	6.10795	+	0.000822005
CDIF630erm_01570	0.235915	0.130221	-0.496778	-0.247917		0.577917
CDIF630erm_01573		0.541173	0.44577	0.149097		1
CDIF630erm_01578	2.08799	1.74291	3.31634	4.27351	+	0.00118538
CDIF630erm_01588	-0.0919046	0.34368	-1.99579	-0.3053	+	0.0184504
CDIF630erm_01599	-0.930811	-0.843023	-1.98652	-2.7747	+	0.000565207
CDIF630erm_01600	-0.655994	-0.416159	-3.86808	-3.55624	+	2.01772e-05
CDIF630erm_01602	-0.142658	0.247314	-2.62748	-2.76303	+	9.39543e-05
CDIF630erm_01605	-0.566773	0.945713	-1.1209	-1.5714	+	0.00363507
CDIF630erm_01606	-0.194778	0.199219	2.06713	2.38704	+	0.0206683
CDIF630erm_01607	-1.05966	-1.43977	-1.91378	-1.84927		0.0965709
CDIF630erm_01610			0.255437	0.567631		1
CDIF630erm_01611			5.83279	3.17848		1
CDIF630erm_01612			0.534672	0.141221		1
CDIF630erm_01614	0.54699	-0.169869	2.61443	2.53338	+	0.00118246
CDIF630erm_01616		0.228492	2.96149	0.837011		0.155589
CDIF630erm_01617	-1.1202	0.394599	2.04137	2.46487	+	0.00810551
CDIF630erm_01618	0.950418	1.00487	6.00524	5.04751	+	0.00550069
CDIF630erm_01621	2.10544		0.990252			1
CDIF630erm_01622	-1.32249	0.474887	-0.00557518	-0.922758		0.430766
CDIF630erm_01623	0.830439	1.67254	4.79076	4.45023	+	0.000518372
CDIF630erm_01632	-0.10227	0.117365	-0.418509	-2.19501	+	0.00760573
CDIF630erm_01635	-0.268431	0.0731087	-2.23642	-1.67748	+	0.000974564
CDIF630erm_01638	0.761305	-0.259756	-2.12623	-3.58496	+	0.00267198
CDIF630erm_01640	0.378322	1.24585	-0.249858	-0.67876		0.108606
CDIF630erm_01643	-2.63058	-3.9474	-4.94326	-4.93344	+	0.00199955
CDIF630erm_01647	-1.08738	0.16755	-1.43906	-3.2219	+	0.0824198
CDIF630erm_01648	0.404005	0.953745	-1.12358	-1.16221	+	0.00784264
CDIF630erm_01654	-0.5194	-0.18169	-3.59946	-3.86186	+	1.42339e-05
CDIF630erm_01655	-0.527161	-0.537359	-3.67684	-3.30612	+	0.000252665
CDIF630erm_01656	-0.60186	-0.0848255	-2.47741	-2.91767	+	0.000549141
CDIF630erm_01657	0.831257	1.74717	-0.839519	0.374104		0.0972185
CDIF630erm_01659	-0.0258694	0.567293	0.188951	0.147501		0.745064
CDIF630erm_01660	-0.442708	-0.303459	-1.80049	-2.88304		0.164365
CDIF630erm_01661	-1.79862	-1.78573	-4.16217	-3.7403	+	0.000737366
CDIF630erm_01667	1.21378	0.335316	0.90475	1.53462		0.311225
CDIF630erm_01669	-2.00802	-1.37251	-1.8426			0.105979
CDIF630erm_01672	-2.71531	-2.72983	-4.86488	-3.9354	+	0.019386
CDIF630erm_01674	0.822914	0.199629	-2.63656	-3.62482	+	0.0287176
CDIF630erm_01675	2.73222	0.917325	6.58446	6.70887	+	0.0129094
CDIF630erm_01678			3.45061	3.88939	+	0.00227676
CDIF630erm_01686			4.54672	4.08375		0.394338
CDIF630erm_01689	0.780803	0.234632	2.74148	3.14904	+	0.000552464
CDIF630erm_01690	-2.48698	-0.93384	-3.78596	-3.72687	+	0.000233902
CDIF630erm_01692	1.38663	0.853012	-1.39409	-2.94792	+	0.0627352
CDIF630erm_01695	-0.881266	-0.539309	-1.79758	-2.00253	+	0.00704404
CDIF630erm_01696	0.759752	1.20447	-1.27104	-1.1861	+	0.000347248
CDIF630erm_01697	-0.699633	-0.0244007	-2.50175	-2.95584	+	2.56206e-05
CDIF630erm_01703		4.11923	5.30964	6.83994		0.189991
CDIF630erm_01704	2.00618	1.45659	3.98605	3.86092	+	2.00124e-08
CDIF630erm_01705	0.895163	1.12208	3.87793	3.14074	+	3.9343e-08
CDIF630erm_01709	-0.901578	-0.0827808	-3.36252	-2.6511	+	0.0697864
CDIF630erm_01710		0.721822	-0.289484	0.921236		0.142279
CDIF630erm_01718	-0.108352	0.745708	2.72081	3.15973	+	0.000243117
CDIF630erm_01720			6.32548	7.13388	+	0.0264915
CDIF630erm_01721			4.51976	4.5032		1
CDIF630erm_01722	0.332587	0.760649	2.12507	2.37376	+	0.000598153
CDIF630erm_01723	0.735738	0.877156	2.20622	1.99935	+	0.0163127
CDIF630erm_01724	-0.462887	-0.365471	-3.28693	-5.01083	+	0.00599226
CDIF630erm_01725	-0.402496	0.0905266	-2.25668	-3.11105	+	0.00067344
CDIF630erm_01726	0.0951347	-0.63586	-4.03875	-4.48509	+	0.00684541
CDIF630erm_01727	1.42059	1.58382	-2.00129			0.504429
CDIF630erm_01728		-0.19921	-0.572673			1
CDIF630erm_01734	-0.908076	-1.6989			+	0.0848743
CDIF630erm_01742			1.09709			1
CDIF630erm_01743	-0.0990696			1.67197		0.305712
CDIF630erm_01745				1.82739		1
CDIF630erm_01746	-0.107458	1.05666	0.302602	0.511184		1
CDIF630erm_01751	4.05275	3.87689	3.38715	3.78597		0.66714
CDIF630erm_01753	1.05121	0.191242	-1.43918		+	0.00529903
CDIF630erm_01761	-2.33089	-0.882238		-1.88016		0.144641
CDIF630erm_01767	3.35077	3.74099	5.8975	6.014	+	4.27355e-08
CDIF630erm_01768	5.61145	5.39319	3.48158	3.70663	+	5.45048e-06
CDIF630erm_01774	-0.560757	-0.388145	0.531654	-0.283636		0.459508
CDIF630erm_01775	-0.387835	0.410631	-1.00857	-1.95481		0.393115
CDIF630erm_01776	1.82349	0.714882	2.71924	3.05097	+	0.00166871
CDIF630erm_01790	-0.954062	-0.958004	-2.96312	-2.31246	+	5.16147e-07
CDIF630erm_01791	-1.1642	-0.642834	-2.82018	-2.64944	+	0.0726477
CDIF630erm_01792	-0.867416	-0.954231	-1.1331	-0.932745	+	0.0309531
CDIF630erm_01794	-0.948936	-0.454699	-2.51568	-3.35325	+	0.000322179
CDIF630erm_01797	-2.06313	-1.06783	-3.08621	-2.11326	+	0.000950865
CDIF630erm_01799	-2.2697	-0.594488	-1.37465	-3.12312	+	0.00142436
CDIF630erm_01800	1.59731	-0.0677891	-0.418146	0.0708332	+	0.0560111
CDIF630erm_01802	-0.301148	-0.580139	-1.2596	-1.98827		0.356903
CDIF630erm_01811	2.27784	1.90709	3.35721	4.28771	+	0.000390268
CDIF630erm_01812	0.689724	1.3225	-0.132876	-0.0175381		0.624031
CDIF630erm_01813	0.0900555	0.458296	-0.401785	-0.367323		0.812466
CDIF630erm_01814	-0.918482	0.0201855	-1.48284	-2.28981	+	0.00278239
CDIF630erm_01815			1.15269	-1.27645		1
CDIF630erm_01816	0.115822	0.767668	0.240658	0.517666		0.511974
CDIF630erm_01819	0.551796	-0.546061	2.61326	1.81894	+	0.000854361
CDIF630erm_01820	0.565486	-0.0660095	0.292187	0.413072		0.56917
CDIF630erm_01821	-0.605761	0.300573	-0.679865	1.69717		0.139657
CDIF630erm_01823	0.692525	0.0723047	1.82118	3.46338	+	0.0795806
CDIF630erm_01827	-1.17709	-1.75949	-5.05302	-5.52151	+	0.000982385
CDIF630erm_01829	1.45675	2.25013	-0.230084	-0.244111		0.166379
CDIF630erm_01830	-0.240904	-0.409971	-3.77167	-5.15388	+	7.88715e-05
CDIF630erm_01832	-0.271992	-0.221653	0.65774	0.968094	+	0.0245713
CDIF630erm_01834	-1.74177	-1.07151	-1.95247	-2.98347	+	0.0121909
CDIF630erm_01843	-0.690026	0.603786	1.11191	0.389012		0.202273
CDIF630erm_01844	1.27705	0.289767	3.08221	2.70316	+	2.65333e-05
CDIF630erm_01859	0.610578	-0.0639725	1.19095	0.974896	+	0.0579224
CDIF630erm_01865	-0.361319	-0.065197				0.490106
CDIF630erm_01867	0.476067	-0.119015	0.47961	1.7415	+	0.0503589
CDIF630erm_01869	-0.33284	-0.330994	0.805576	-0.13777		0.178233
CDIF630erm_01872	-0.368303	-1.0729	-2.87175	-2.85505	+	0.00561038
CDIF630erm_01873	-1.41606	-1.63995	0.382295	0.423294		0.910207
CDIF630erm_01874	-1.06462	-0.162974	-1.58369	-2.93333	+	0.0413557
CDIF630erm_01875	0.407363	1.37493	1.69108	2.12615		0.782335
CDIF630erm_01876	0.860575	0.290909	4.6258	3.97356		0.146766
CDIF630erm_01877	0.159792	0.241844	0.583395	0.721949		0.293669
CDIF630erm_01878	1.35892	1.35632	0.564562	1.57617		0.180084
CDIF630erm_01879	-1.14613	-1.42812	-3.88975	-4.35266	+	0.00573574
CDIF630erm_01881	-1.23535	-1.29223	-2.69759	-2.55257	+	0.00646581
CDIF630erm_01882	0.198984	-0.800852	-1.13722	-2.04715		0.117135
CDIF630erm_01883	0.108484	-0.00839233	1.00547	0.726261	+	0.038173
CDIF630erm_01884	-0.850732	0.604038	2.0533	3.2213	+	0.00024123
CDIF630erm_01885	-0.164721	-0.312939	-0.0628605	0.31431		0.866007
CDIF630erm_01887	0.502665	1.23149	2.82675	3.78151	+	0.0363255
CDIF630erm_01889	0.151934	0.36602	-0.764116	-0.933855	+	0.00441248
CDIF630erm_01891	0.497208	0.0279741	2.83589	2.51651	+	0.00745367
CDIF630erm_01892	0.677895	-0.210506	1.93002	2.07783	+	0.0417535
CDIF630erm_01893	0.361811	0.0355282	2.03186	2.01992	+	0.000305877
CDIF630erm_01894	-0.790623	1.23845	3.0466	2.36088	+	0.0041917
CDIF630erm_01896	-0.132768	0.67305	-0.245263	-0.0035553		0.300061
CDIF630erm_01897	-0.785644		0.549888	0.175748		1
CDIF630erm_01899	-0.720184	0.1572	-1.15565	-1.54258		0.230472
CDIF630erm_01901	1.2321	1.00137	0.810475	1.57303		0.304876
CDIF630erm_01906	-0.515532	-0.500238	-0.0243893	-0.591483		0.866933
CDIF630erm_01910			6.54846	7.65044	+	0.0552437
CDIF630erm_01912	0.188765	0.272057	-0.381323			0.529391
CDIF630erm_01919	-0.562041	-0.312732				1
CDIF630erm_01921	1.1879	1.1805	1.89943	2.13354	+	0.0109843
CDIF630erm_01924	0.147569	1.02991	0.525376	-0.344045		0.157063
CDIF630erm_01925	-0.18334	-0.574041	1.29798			1
CDIF630erm_01945	-0.609495	-0.674932	-2.26807	-3.16982	+	0.000547668
CDIF630erm_01952	0.505645	-0.53053	-1.0969	1.62424		0.23459
CDIF630erm_01961	0.241385	-0.249372	6.23452	6.33889	+	1.74361e-05
CDIF630erm_01965	-1.43093	-0.960802	-1.92703	-2.4033	+	0.0576547
CDIF630erm_01966	1.05744	1.17476	2.90819	2.76788	+	7.23853e-05
CDIF630erm_01969		0.102109	1.9718	2.57353		0.997923
CDIF630erm_01972	-0.602364	-1.60603	-3.24951	-4.445	+	0.00248228
CDIF630erm_01973	-0.74388	0.596137	-0.76961	-2.0135	+	0.085006
CDIF630erm_01977	0.56504	-0.0698671	1.82263	1.34424	+	0.0280086
CDIF630erm_01978	0.319652	0.590224	5.76594	5.38539	+	4.96481e-05
CDIF630erm_01979	0.319971	-0.139473	-2.68689	-3.13707	+	0.0529762
CDIF630erm_01980	-0.312642	-0.167768	0.906116	0.722301		0.101428
CDIF630erm_01981	-0.64784	-0.385172	-1.06355	-0.793013	+	0.0625246
CDIF630erm_01984	-0.622441	-2.25329			+	0.0500184
CDIF630erm_01991	-0.150517	-1.85282	0.816885	2.59608	+	0.00827506
CDIF630erm_01992	2.53333	1.98522	-0.761257	-1.40573		0.244953
CDIF630erm_01998	1.68144	1.75161	4.34692	5.18762	+	0.00705918
CDIF630erm_01999	1.51315	2.50048	2.27637	3.25287		0.133314
CDIF630erm_02000	-0.0500584	0.177217	-1.62086	-2.10208	+	0.0038119
CDIF630erm_02010				7.20951		1
CDIF630erm_02015	-0.0367785		1.71126	2.60426		0.584198
CDIF630erm_02016	0.502537	1.17021	3.33638	3.51535	+	0.00104597
CDIF630erm_02017	-0.486717	-0.650095	-1.84456	-2.72463	+	0.0155199
CDIF630erm_02018	-0.193208	-0.202784	3.10544	2.8937	+	0.00813188
CDIF630erm_02027	-0.619725	-0.603935	0.376456			1
CDIF630erm_02030	-0.803755	0.0230007	-0.0893764	-1.69367		0.153817
CDIF630erm_02033	-1.55791	-0.872786	-1.9603	-2.02631	+	0.0654605
CDIF630erm_02034	0.767784	1.622	1.41463	1.53995	+	0.00251157
CDIF630erm_02035	-0.784444			-0.19183		1
CDIF630erm_02038	1.14625	-0.39115	-0.105145	-1.08768		0.227187
CDIF630erm_02039	-0.733745	0.659994	3.71806	4.32775	+	0.00212574
CDIF630erm_02040	1.15696	0.258104	3.35762	3.32469	+	7.7193e-05
CDIF630erm_02041	0.548554	0.12241	0.0729494	0.829281		0.276184
CDIF630erm_02042	-0.804875			-0.42682		1
CDIF630erm_02043	-0.234938	0.234133	-0.0872612	-0.982758		0.447902
CDIF630erm_02044	-1.08608	-1.02505	-2.07936	-1.75459	+	0.00625776
CDIF630erm_02068	-0.945251	-0.512568	2.95351	2.39855	+	0.0110263
CDIF630erm_02069	-0.73859	-0.37237	0.350906	0.139022	+	0.0223328
CDIF630erm_02071	0.266078		1.954	3.11098		0.108971
CDIF630erm_02074	-0.671366	-0.76531	-3.62792	-5.11789	+	7.44446e-05
CDIF630erm_02077	1.44906	0.582015				1
CDIF630erm_02078	-0.859998	-0.424809	-2.98288	-1.91275	+	0.00457846
CDIF630erm_02079	1.01516	-0.963662	1.67878	1.14486		0.158996
CDIF630erm_02080	-0.0900259	0.262458	-1.40724	0.31596		0.918729
CDIF630erm_02088			3.64865	4.14176		0.656364
CDIF630erm_02097	-0.556357	-0.31707	2.98303	2.71946	+	0.0198835
CDIF630erm_02101	-2.80158	-0.251375	-6.86882	-5.14901		0.29304
CDIF630erm_02103	1.06544	0.646828	-1.36277	-2.83486	+	0.000332062
CDIF630erm_02134	-2.56224	-2.45126	-2.51276	-2.68781	+	0.070387
CDIF630erm_02135	1.03716		3.23285	3.22128	+	0.0823767
CDIF630erm_02140	0.659382	0.904009	2.58616	2.94061	+	0.00178895
CDIF630erm_02141	-0.45013	0.499878	1.80859	1.64715	+	0.00195611
CDIF630erm_02142	-0.18012	-0.303493	-0.906882	-0.111809		0.341818
CDIF630erm_02143			7.22298	8.17952		1
CDIF630erm_02147	-0.581506	-0.257416	2.35626	2.18107		0.784324
CDIF630erm_02148		1.42866	1.07842	2.11885		0.467113
CDIF630erm_02155	-0.494246	0.361654	-1.8836	-1.77976	+	0.00136574
CDIF630erm_02158	0.465431	-0.639044	0.631746	0.978462	+	0.00280293
CDIF630erm_02168	1.12262	1.29846	2.65421	1.94177		0.179516
CDIF630erm_02169			2.26939	-0.206833		1
CDIF630erm_02174	0.723735	-0.425379	4.35828	5.92161	+	0.000372908
CDIF630erm_02175	0.165349		0.869021	0.721708		0.202154
CDIF630erm_02178			1.86671	1.09075		1
CDIF630erm_02181	0.995046	0.385166	4.35421	3.90303	+	0.000734801
CDIF630erm_02182	0.437462	0.415749	-0.353655	0.844101	+	0.0440927
CDIF630erm_02183	0.280397	1.0061	-1.18542	-1.38454	+	0.0093937
CDIF630erm_02184	0.194635	0.493967	-1.84759	-3.39649	+	0.000741894
CDIF630erm_02195	0.259187	-0.139667	2.92507	2.14689	+	0.00025478
CDIF630erm_02207	-0.229895	0.490626		-1.34764		0.497382
CDIF630erm_02215	-1.09139	0.184206	-3.04087	-1.97225	+	0.000350193
CDIF630erm_02231	-0.647886	-0.859801	-1.81286	-2.94767		0.214678
CDIF630erm_02241	2.05303	1.29575	1.88384	2.59439	+	0.0014675
CDIF630erm_02242	0.997769	1.18395	0.334722	1.5893		0.698283
CDIF630erm_02245	-1.3799	-0.665412	-1.3649	-1.15743		0.930384
CDIF630erm_02248	0.167772	0.666942	-0.0799332	0.113006		0.648015
CDIF630erm_02250	-0.629955	-1.88718	-3.96285	-4.77295	+	0.00470699
CDIF630erm_02270	-0.0876637	-0.305697	-0.939022	-0.696346		0.799248
CDIF630erm_02271				3.30084		1
CDIF630erm_02274	-0.848286	-1.65332	-4.53206	-7.16401	+	5.56844e-06
CDIF630erm_02276	-0.403109		0.455131	0.517355	+	0.0594944
CDIF630erm_02279	-0.173414	0.232252	0.078577	-1.39887		0.740215
CDIF630erm_02281	-1.2067	-0.250916	-2.22059	-2.67426	+	0.00110227
CDIF630erm_02282	1.76186	1.21045	6.54933	6.02909	+	8.84322e-05
CDIF630erm_02284	0.457784	-0.153116	2.96498	2.46686	+	0.016327
CDIF630erm_02285	-0.0747566	0.912449	-0.484133	-0.264748		0.339502
CDIF630erm_02288		3.62819	5.0189	6.12378		1
CDIF630erm_02291	1.97441	0.915224	2.92923	3.76912		0.386166
CDIF630erm_02292	-0.0703573	0.712051	3.11571	2.82055	+	0.00687656
CDIF630erm_02315	0.458093	0.169124	0.449593	0.183786		0.354966
CDIF630erm_02317	-1.25297			-0.0689011		1
CDIF630erm_02322	-0.0350075	-0.274555	1.915	0.960146	+	0.00421008
CDIF630erm_02323	1.81992	0.718342	1.65762	-0.124533	+	0.043632
CDIF630erm_02324	-0.922999	-0.907813	1.47423	1.85948	+	0.00145604
CDIF630erm_02329	0.384614	0.397575	-2.5048	-3.32711		0.295752
CDIF630erm_02330	1.24936	0.328966	3.26816	2.82172		0.154528
CDIF630erm_02331	0.324883	0.514206	-0.133793	0.160246		0.409363
CDIF630erm_02336	1.00155	0.427114	-0.159817	1.05174		0.409028
CDIF630erm_02338	-1.18704	-0.650032	-2.76271	-2.84174	+	0.000318706
CDIF630erm_02339			0.984019	0.921723	+	0.019461
CDIF630erm_02340	-0.413728	-0.378245	-1.17401	-1.92582	+	0.0234883
CDIF630erm_02343	0.676439	0.768017	3.7903	4.31587	+	0.00243311
CDIF630erm_02344				5.22425		1
CDIF630erm_02347	1.19914	0.869272	2.07001	1.90794	+	0.00474231
CDIF630erm_02348	-0.0441055	-0.304314	0.926777	1.06712		0.188246
CDIF630erm_02349	-0.240938	0.20439	1.52062	1.18511	+	0.00173839
CDIF630erm_02351	-0.777938	-0.551556	-3.99606	-2.68459	+	0.000607104
CDIF630erm_02352	-0.282454	-0.102795	-0.308843	0.661224		0.30769
CDIF630erm_02359	-0.200148	0.402242	2.20655	1.3679	+	0.000729245
CDIF630erm_02360	-1.2374	-1.35534	-2.85154	-2.45097	+	0.0623901
CDIF630erm_02361			0.530295	2.97516		1
CDIF630erm_02363		1.67718	3.05717	2.18134		0.20128
CDIF630erm_02366	0.46572	-0.381231	1.27612	1.3608		0.155746
CDIF630erm_02369	0.0309067	-1.49554	-3.57712	-3.72232	+	0.000717027
CDIF630erm_02370	1.08055	1.13243	0.607288	1.39876		0.114854
CDIF630erm_02371	0.315161	0.215113	0.673286	0.885715	+	0.0207698
CDIF630erm_02378	-0.0105381	-0.243635	-1.42678	-0.712014	+	0.013738
CDIF630erm_02379	-1.3514	-1.16097	-5.06517	-4.85822	+	1.70439e-07
CDIF630erm_02385	0.92651	1.01593	2.18946	1.7112	+	0.019602
CDIF630erm_02386	1.61055	1.1535	3.1185	1.25918	+	0.0364689
CDIF630erm_02387	1.18319	1.06338	2.46323	2.33383	+	1.90274e-05
CDIF630erm_02388	0.172537	0.292526	-0.66098			0.332748
CDIF630erm_02389	1.40481	0.947999	1.00457	1.58176	+	0.0253609
CDIF630erm_02394	-0.263235	-0.250399	-0.610426			0.94651
CDIF630erm_02400	-0.887591	0.0859241	1.94736	2.33058	+	0.0133303
CDIF630erm_02409	0.174646	0.00181961				1
CDIF630erm_02413	-0.825564	0.304021	3.05471	2.56702		0.170846
CDIF630erm_02419	-1.58712	-0.220211	-3.51334	-2.71899	+	4.92154e-05
CDIF630erm_02425	-0.941939	-2.21576		-1.38365		0.267317
CDIF630erm_02427	2.25491	1.27423	-1.7154	-3.26314	+	0.00253195
CDIF630erm_02437		-0.547679	0.584879	1.457		0.13818
CDIF630erm_02438	-1.29802	0.1542	-1.85858	-1.73384		0.142134
CDIF630erm_02442	1.64518	1.9423	2.02753	3.32855		0.143165
CDIF630erm_02443	-1.15045	-0.699028	-1.36261	-2.63056	+	0.0190574
CDIF630erm_02444	-1.58689	-1.27013	-2.50081	-2.07571	+	0.0379898
CDIF630erm_02446	1.74201	1.10171	0.337553	4.17264	+	0.0465751
CDIF630erm_02449	-0.744373	-0.0934162	0.58731	-0.675834		0.146287
CDIF630erm_02453	0.419487	0.911289	-0.0533428	-0.423171	+	0.0476269
CDIF630erm_02460	1.51149	0.954124	2.86085	3.76187	+	0.00224603
CDIF630erm_02461	-0.801077	-0.837452	-2.2833	-1.99423	+	0.000767868
CDIF630erm_02463	-3.16067					1
CDIF630erm_02464	-1.51337		-1.48187			1
CDIF630erm_02475	-0.589653	-0.582064	-1.43323	-0.93718		0.873294
CDIF630erm_02478	0.503664	0.321606	1.46685	1.75994	+	0.000291314
CDIF630erm_02483	-2.72484	-0.496432	-0.299768	-1.01445		1
CDIF630erm_02484	-0.0232801	-0.676781	2.77911	2.90006	+	0.005996
CDIF630erm_02485	-0.670033	-0.970441	-2.31236	-2.92687	+	0.0121235
CDIF630erm_02487	-1.25897	-0.686195	0.845144	0.581657	+	0.00629157
CDIF630erm_02490	-0.381754	-0.661207		-1.47485		0.398836
CDIF630erm_02491	-1.39182	-0.410686	-1.22794	-1.26909		0.7184
CDIF630erm_02492	0.0634928	0.822649	1.86963	3.41485	+	0.00116452
CDIF630erm_02495	1.11691	0.443366	-0.358375	0.0631895	+	0.043728
CDIF630erm_02496	0.875351	1.40867				0.197001
CDIF630erm_02497	-0.3839	-0.163366	-3.03572	-4.03818	+	4.64838e-07
CDIF630erm_02503	0.146925	0.354242	-0.687161	-0.606062		0.23878
CDIF630erm_02506	-1.34531	-0.666305	1.03791	0.645643	+	0.0853187
CDIF630erm_02507		0.0334702	-0.682371	-0.55899		0.520263
CDIF630erm_02509	0.362661	0.216368	1.96442	3.33889	+	0.00012765
CDIF630erm_02523	-0.731811	-0.00576019	-2.41737	-0.0248919		0.556759
CDIF630erm_02524	0.389363	0.740854	0.267589	-0.2535		0.423437
CDIF630erm_02542	-1.20641	-1.38922	-3.33495	-4.76424	+	5.97595e-05
CDIF630erm_02549	-0.13579	-0.136923	-2.98533	-1.80342	+	0.000866912
CDIF630erm_02556	1.06018	0.793793	-0.112555	1.47861		0.560988
CDIF630erm_02558	0.598046	0.844122	1.77466	-0.103322		0.428505
CDIF630erm_02559	0.322342	0.362206	0.896225	2.07384	+	0.0696073
CDIF630erm_02560	0.661483	0.537818	0.724553	1.07701		0.468412
CDIF630erm_02563	0.739636	2.78715	-0.235597	0.0836449		0.335809
CDIF630erm_02566	0.566211	1.21041	4.35631	3.69634	+	0.000905897
CDIF630erm_02567	0.83623	0.961285	-0.78335	-0.768681		0.159824
CDIF630erm_02568	0.257151	-1.45865	1.49933	2.11081	+	0.00576952
CDIF630erm_02573	-0.287994	0.614447	-1.38625	-2.5739	+	0.00857628
CDIF630erm_02574	-1.06258	-0.569057	-2.50922	-2.29299	+	0.0567898
CDIF630erm_02575	-1.26563	0.00496387	-0.604108	-1.07874		0.240845
CDIF630erm_02576	-0.870872	-0.574541	-1.7523	-2.06741	+	0.000119408
CDIF630erm_02580	-0.720783	-1.57183	-1.43948	-0.889221		0.339064
CDIF630erm_02584		-0.211624		1.57183		1
CDIF630erm_02586	0.424344	-0.359498	0.783199	1.23149	+	0.0624656
CDIF630erm_02589	2.24747	1.75056	0.291871	0.581752	+	0.0791983
CDIF630erm_02592	2.19103	0.730138	3.86265	6.7242		0.233509
CDIF630erm_02594	1.92184	2.23157	1.13567	0.750556		0.0999792
CDIF630erm_02596	1.06907	2.02022	6.86129	6.87439	+	1.29187e-10
CDIF630erm_02597		3.41632	5.87652	6.89088		1
CDIF630erm_02599	-0.138544	-0.610722	-0.521969	-0.026638		0.141535
CDIF630erm_02610	-0.0355291	-0.0381479	0.16859	-0.640574	+	0.0790529
CDIF630erm_02611	1.25217	0.312086	1.92743	2.23074	+	0.00061349
CDIF630erm_02612	-0.302135	-0.707825	-1.46132	-1.53509	+	0.0415576
CDIF630erm_02613	2.17401	2.71452	-0.489139	-0.165889	+	0.0401297
CDIF630erm_02617			6.01157	4.98148		1
CDIF630erm_02618	0.131907	0.253192				0.848543
CDIF630erm_02619	0.384272	0.226192	2.35245	2.9256	+	5.52904e-06
CDIF630erm_02620	1.12843	0.837767	3.50408	4.51001	+	0.000791941
CDIF630erm_02621	0.279652	0.360063	0.651431	0.136292		0.561908
CDIF630erm_02623	-0.491392	0.781285	1.01813	0.779218	+	0.0367349
CDIF630erm_02631	2.35487	1.62927	4.91198	5.02388		0.164662
CDIF630erm_02635	-1.06628	-0.851742	-3.18287	-4.5203	+	1.71135e-06
CDIF630erm_02636	-1.02469	-1.34505	0.507783	1.87062	+	0.0929282
CDIF630erm_02648	-1.49595	-1.28686	-4.2633	-5.09138	+	0.000338598
CDIF630erm_02649	-2.06284	-0.961308	-3.52925	-3.05863	+	0.00627346
CDIF630erm_02652	0.901974	-0.521368	-0.480133	-0.0361099		0.244448
CDIF630erm_02653	0.730743	-0.172188	-0.62471	0.0228443		0.117744
CDIF630erm_02675	0.679941	-0.752028	1.09212	2.28474	+	0.000417729
CDIF630erm_02676	-0.480647	-0.264199	1.82852	2.33764	+	0.000517667
CDIF630erm_02677	-1.77049	-0.212389	-0.200247	-2.35134		0.415016
CDIF630erm_02680	-1.3464	-0.887838	-1.14674	-1.11517		0.20984
CDIF630erm_02681		0.67098	1.54869	0.969682		0.475274
CDIF630erm_02683	-0.846929	-1.66164	-3.41358	-3.16694	+	0.0532762
CDIF630erm_02688	0.590239	0.547094	0.836731	1.10741	+	0.0349215
CDIF630erm_02690	1.57716	-0.824956	2.20764	2.15967		0.83527
CDIF630erm_02691	-0.82714	4.57071	-0.421571	0.650455		1
CDIF630erm_02692	2.27476	0.18721	0.291549	0.769762		0.895305
CDIF630erm_02693	0.655953	1.11025	4.00019	3.90798	+	1.11548e-05
CDIF630erm_02695	0.375603	0.440255	1.43542	2.52444	+	0.00681289
CDIF630erm_02696	1.50012	0.377723	1.3222	1.34476	+	0.0527166
CDIF630erm_02700			4.3224	2.53467		1
CDIF630erm_02702	0.321126	0.403427	1.78816	1.05366		0.470705
CDIF630erm_02705	0.0709763	-1.03958	0.0537176	0.561625		0.122018
CDIF630erm_02706	0.151876	0.305702	0.243717	0.569908		0.545505
CDIF630erm_02707	1.04476	-0.0776005	-0.624853	-0.411619		0.240429
CDIF630erm_02708	-0.306208	0.602812	-0.532883	-0.316593		0.669162
CDIF630erm_02709	-0.867686	-0.177246	-0.704939	-1.47621		0.328829
CDIF630erm_02713	0.797051	-0.470678	1.02063	1.49037	+	0.00681848
CDIF630erm_02720	-1.55192		1.35283	-0.165061		1
CDIF630erm_02728	0.958416	0.823545	4.56043	4.57256	+	0.00816006
CDIF630erm_02729	-0.448553	-1.85207	-3.52585			0.22075
CDIF630erm_02730	-0.651768	-0.0590591	-2.91218	-2.99575	+	8.49799e-06
CDIF630erm_02738	-0.516167	-0.084712	0.448596	-0.554376		0.38324
CDIF630erm_02739	1.61503	2.89405	1.78238	0.889574		0.35931
CDIF630erm_02741	0.54312	0.146153	3.66673	4.43094	+	3.86801e-06
CDIF630erm_02745	-0.780615	-0.803782	-3.96079	-4.6502	+	6.84437e-06
CDIF630erm_02749	0.509377	0.245961	0.687477	0.9426		0.317602
CDIF630erm_02750	3.1175	3.79324	8.22081	7.78259	+	9.38655e-06
CDIF630erm_02758	0.557423	-0.149174	1.51419	0.932308	+	0.016637
CDIF630erm_02759	0.199212	0.175292	-0.573378	-1.68843	+	0.0809558
CDIF630erm_02760	-0.146475	-0.0548725	2.27413	1.22336		0.428814
CDIF630erm_02761	1.14288	1.53469	3.18285	2.61019	+	0.000682721
CDIF630erm_02763	1.09413	1.03812	3.15831	3.50367	+	1.67528e-06
CDIF630erm_02764	1.64513	2.09957	3.44452	4.31256	+	0.014254
CDIF630erm_02765	1.12395	0.671592	2.23662	2.44069	+	0.000472542
CDIF630erm_02769	-0.721923	-0.072875	-3.16114			0.688268
CDIF630erm_02772	0.67145	0.531265	1.20227	1.90278	+	0.0267081
CDIF630erm_02775	1.75913	1.00497	2.49884	2.94402	+	0.00674487
CDIF630erm_02782	0.717969	1.84563	1.91875	0.544667		1
CDIF630erm_02784	1.49393	2.04176	1.08143	0.906605	+	0.0358662
CDIF630erm_02788		4.0913	4.71009	4.84245		1
CDIF630erm_02790	-1.52196	-1.11055	-5.14053	-5.2449	+	0.000254723
CDIF630erm_02792		0.31718	1.41757	1.20771	+	0.00115369
CDIF630erm_02793	-0.943619	-0.73765	-1.92058	-1.53239	+	0.0598864
CDIF630erm_02794	0.626765	0.775615	-1.22284	-0.696525	+	0.00871904
CDIF630erm_02796	-0.136942	-0.236989	-1.44765			0.940964
CDIF630erm_02797	-0.401423					1
CDIF630erm_02798	0.607	1.818	0.272078	-0.5418		0.42168
CDIF630erm_02809	0.267435	-1.15234	0.366014	0.299801		0.772073
CDIF630erm_02811	-0.358819	0.0840778	2.48695	2.39801	+	0.000414138
CDIF630erm_02812	0.0898666	-0.941965	1.46374	2.43624		0.12016
CDIF630erm_02813	0.402422	1.87266	0.462828	0.0523329		0.147617
CDIF630erm_02814	-2.52097	2.40168	0.463913	1.95169		0.446927
CDIF630erm_02826	0.698613	-1.38756	3.21738	3.2902	+	0.000414241
CDIF630erm_02829	-0.108377	-0.225289	2.50012	3.00331	+	0.0590227
CDIF630erm_02831	-0.476751	-0.238708	-1.07042	-1.65692	+	0.00184066
CDIF630erm_02833			3.90787	1.96058	+	0.0656334
CDIF630erm_02834			1.45841	0.892764		0.580141
CDIF630erm_02835	-1.33412	-0.681908	-1.47092	-1.75759	+	0.00844276
CDIF630erm_02836	-0.193825	-0.610346	-2.13901	-2.86179	+	7.85046e-05
CDIF630erm_02837	-0.344423	1.24575	5.06316	6.03788	+	3.58508e-06
CDIF630erm_02840	0.597933	0.302082	0.970865	0.439524		0.237832
CDIF630erm_02841			2.26266	2.47601		0.33042
CDIF630erm_02845	0.919756	0.894452	0.815639	1.06473		0.753474
CDIF630erm_02846	-0.153234	0.574037	0.67507	1.93122	+	0.0230572
CDIF630erm_02848	-1.57537	-0.82732	-3.40065	-2.67762	+	0.00958674
CDIF630erm_02854	0.621891	1.59468	-0.0485477	-1.07578		0.142373
CDIF630erm_02855	-0.657513	-0.396279	2.26929	2.0492	+	0.00252583
CDIF630erm_02863			4.22528	4.58155		1
CDIF630erm_02865	-1.71833	-1.75373	-2.089	-3.73823	+	0.0263597
CDIF630erm_02866	0.745883	1.54197	-1.95842	-1.34155		0.360831
CDIF630erm_02871	0.367634	-0.0165977	-0.039505	0.534647		0.137493
CDIF630erm_02873	0.385698	1.07723	-1.60804	-2.07039	+	8.51921e-05
CDIF630erm_02876	1.65237	0.492649	2.01854	1.56915		0.10354
CDIF630erm_02877	-0.360054	1.2677	3.99484	4.31369	+	0.000276662
CDIF630erm_02884	1.18669	1.01542	-0.10915	-0.0593042		0.229103
CDIF630erm_02885	-0.0520477	0.520939	-0.879925	-1.96996	+	0.00249762
CDIF630erm_02886	0.390568	-0.994637	1.10886	1.58117	+	0.00150743
CDIF630erm_02887		-1.50411				1
CDIF630erm_02891	-0.798411	-0.011385	-1.38483	-0.959087		0.109452
CDIF630erm_02893				-0.28476		1
CDIF630erm_02894	1.64447	1.358	3.38587	2.20983	+	0.00784269
CDIF630erm_02900	0.501265	0.285995	-1.14156	-0.913046	+	0.0106834
CDIF630erm_02901	-2.31567		-2.1848			1
CDIF630erm_02902		-0.505574				0.384927
CDIF630erm_02903	-0.466034	0.465446	-2.71281	-3.66177	+	6.97963e-05
CDIF630erm_02905	1.19747	1.90795	0.55455	3.99455	+	0.0209542
CDIF630erm_02907	0.672705	0.0271597	2.44985	2.68265	+	2.99749e-05
CDIF630erm_02908	-4.54809	-4.39979	-5.80926	-3.10782		0.241257
CDIF630erm_02909	0.822202	-0.177672	2.98763	2.72728	+	0.000447192
CDIF630erm_02913	-1.1623	-2.35212	-3.30451	-1.7118	+	0.0869572
CDIF630erm_02916	0.819176	0.168217	1.91582	1.33621	+	0.0184067
CDIF630erm_02917	-0.526716	-0.101589	-1.48449	-1.09459	+	0.0495742
CDIF630erm_02918	2.08756	-0.684778	3.38395	3.73698	+	0.000113895
CDIF630erm_02921	-0.529509	-0.174469	-1.84064	-1.65396	+	0.0918671
CDIF630erm_02922	0.1075	-0.294914	0.759235	0.741491		0.128548
CDIF630erm_02926	-1.35597	-0.940689	-4.19569	-3.01897	+	0.00429112
CDIF630erm_02929	0.0420485	0.207148	-0.676234	-0.217065		0.202757
CDIF630erm_02936	1.04707	0.0691948	-0.817535	-1.10767	+	0.00144291
CDIF630erm_02937	2.06123	0.424553	-1.17523	-1.12873	+	0.00589688
CDIF630erm_02939	1.32777	0.558455	2.74882	2.94036		0.306934
CDIF630erm_02944			4.27777	4.08503		0.0982564
CDIF630erm_02946	-0.257341		0.736516	2.08071	+	0.0375269
CDIF630erm_02947	-0.818976	-1.13565	0.308841	0.640613		0.327956
CDIF630erm_02948	-2.52764	-0.498621	-0.728905	-3.03823	+	0.0450536
CDIF630erm_02950	0.0755329	0.0684738	2.37377	2.11662	+	0.000179944
CDIF630erm_02956	1.00458	-0.869665	1.44726	1.496		0.0992481
CDIF630erm_02957	-1.00204	-0.589809	-3.34044	-4.38076	+	1.79972e-05
CDIF630erm_02959				6.35787		1
CDIF630erm_02961	-1.20341	-1.15954	-2.98975	-2.23977	+	0.0398617
CDIF630erm_02963	-0.905704	-0.241059	0.606295	-0.00978279		0.570501
CDIF630erm_02968						1
CDIF630erm_02970	-0.595669	-0.69927	-1.69651	-0.275206		0.671109
CDIF630erm_02971	-0.639	-1.34128	1.46544	4.84704	+	3.70454e-05
CDIF630erm_02972	0.746786	0.336622	1.30393	2.67591	+	0.0187442
CDIF630erm_02974	0.277649	-0.463215	0.564375	0.652067		0.518681
CDIF630erm_02975	-0.0141506	0.214853	-1.78107	-2.44714	+	0.00058988
CDIF630erm_02977	-0.927934	-0.692901	-1.50036	-1.38787		0.40092
CDIF630erm_02981	-0.270533	0.179422	-4.26854	-4.69028	+	6.2134e-05
CDIF630erm_02983	-0.245309	0.781792	-0.648697			0.630913
CDIF630erm_02984	0.598001	0.378697	1.52988	0.716768	+	0.0488745
CDIF630erm_02986	-1.18983	-1.09018	-3.75451	-4.62664	+	3.95496e-05
CDIF630erm_02988	1.86511	1.80951	4.09951	3.70389	+	1.00617e-05
CDIF630erm_02989	-0.547593	-0.215564	-0.599318	-1.98024	+	0.0324251
CDIF630erm_02991	-0.35203	-0.140184	-1.78209	-2.37918	+	0.0295124
CDIF630erm_02993	-0.730869	-0.571842	-3.32634	-3.77549	+	0.0211564
CDIF630erm_02998	-0.431061	-0.227339	-2.20274	-4.35558	+	2.68272e-05
CDIF630erm_02999	0.00788498	0.731674	2.01478	2.83289	+	0.000491633
CDIF630erm_03002	0.645046	-0.524467	2.03484	2.36998	+	0.000127328
CDIF630erm_03003	1.68958	1.35806	1.69108	1.9007		0.158091
CDIF630erm_03004	1.15773	0.439422	0.961196	0.0338726		0.483406
CDIF630erm_03005	0.287574	0.777903	0.794115	0.0929832		0.771262
CDIF630erm_03009	0.085845	0.169766	3.66082	3.15963	+	4.06636e-05
CDIF630erm_03010	-0.82782	-0.246338	-1.38985	-1.48787	+	0.0356808
CDIF630erm_03012	0.603241	0.678881	0.427828	-0.307091		0.294599
CDIF630erm_03014	0.659019	0.395536	0.225348	0.912954		0.715159
CDIF630erm_03016	-2.48615	-0.981235	-2.16719	-3.57454	+	0.0795046
CDIF630erm_03017	-0.199388	0.421305	-0.585262	-0.310571		0.116593
CDIF630erm_03018	0.870328	-0.517776	-0.0335283	0.025526		0.585672
CDIF630erm_03020	1.24024		2.44325	3.56768	+	0.00595547
CDIF630erm_03022	0.582156	1.77139	3.23049	2.16139	+	0.0170785
CDIF630erm_03026	-1.09071	-1.32341	-4.18098	-6.00945	+	0.000435687
CDIF630erm_03027	1.20369	1.17763	1.41104	1.3224	+	0.0404949
CDIF630erm_03028		-0.726861				1
CDIF630erm_03029	-1.18945	-1.04079	-2.70618	-3.36964	+	0.000308766
CDIF630erm_03030	-0.371555	-1.02364	-3.00561	-4.87638	+	0.000242957
CDIF630erm_03032	-0.365646	-0.423714	-0.608192	-0.705017		0.302754
CDIF630erm_03033	-0.443686	0.739889	-1.00429	-0.507974	+	0.0257237
CDIF630erm_03034	1.5726	0.843321	1.6323	1.4609	+	0.00543262
CDIF630erm_03035	-0.730484	-0.859854	-0.899357	-1.16718		0.774597
CDIF630erm_03036	-1.61353	-1.43983	-2.97567	-3.27575	+	0.0490295
CDIF630erm_03037	-1.21249	-0.173115	-2.34151	-1.95639		0.150529
CDIF630erm_03038	-1.25797	-1.31503	-2.88905	-4.22483	+	1.0958e-06
CDIF630erm_03039	-0.700467	0.880545	-1.30046	-0.921298		0.233063
CDIF630erm_03040	-1.08678	-1.10635	-2.87954	-1.94227	+	0.0017104
CDIF630erm_03041	-1.09776	0.43206	-2.425	-3.27847	+	0.00365649
CDIF630erm_03042	-0.650641	-0.918835	-0.947583	-0.645724		0.574991
CDIF630erm_03043	-0.441626	-0.404265	-0.958751	0.771321		0.676095
CDIF630erm_03044	-0.808361	-1.06929	-3.1191	-3.36457	+	0.00559656
CDIF630erm_03045	-0.753012	-0.614103	-2.55998	-2.63881	+	9.88992e-06
CDIF630erm_03046	-0.464214	-0.0208473	-2.68349	-3.06868	+	8.17568e-05
CDIF630erm_03047	-1.28726	-0.842659	-3.37038	-5.51423	+	1.16636e-05
CDIF630erm_03049	-0.653606	0.326838	-2.6318	-3.88553	+	9.48883e-05
CDIF630erm_03050	-0.214275	-0.444674	-2.30755	-4.56627	+	0.000702626
CDIF630erm_03052	1.21143	-0.0864716	-2.33726	-1.22887	+	0.0363361
CDIF630erm_03054	-0.627518	-1.12137	-2.67496	-4.45646	+	0.00185552
CDIF630erm_03055	0.766382	0.573971	1.97575	2.3103	+	0.0212955
CDIF630erm_03056	-0.270641	-0.867682	-3.00964	-3.13857	+	0.0131908
CDIF630erm_03059	-2.08394	-2.22239	-4.10136	-5.61193	+	1.94126e-05
CDIF630erm_03063	-1.77711	-3.49195	-4.06391	-4.02185	+	5.74199e-05
CDIF630erm_03066	-0.71489	-0.509781	-1.8723	-3.22775		0.289058
CDIF630erm_03068	-0.756347	0.825953				1
CDIF630erm_03070	0.190923	0.171871	1.63477	0.855201	+	0.00222702
CDIF630erm_03075	-1.11996	-0.100705	-1.3489	-1.62786	+	0.0807193
CDIF630erm_03082	-0.194736	-0.623487	-2.03306	-1.33426		0.239359
CDIF630erm_03083	-0.183517	-0.588615	-1.62952	-1.56942	+	0.0825193
CDIF630erm_03088	-0.13397		0.831686	0.0986443		0.535433
CDIF630erm_03090	0.954993		1.74496	1.68832		1
CDIF630erm_03091	0.606052	0.0912952	2.1509	2.12882	+	0.0185624
CDIF630erm_03092	0.770906	0.254189	4.64718	4.50598	+	8.54814e-05
CDIF630erm_03107	0.988204	0.24177	1.41577	1.15886		0.255141
CDIF630erm_03110	0.943772	0.864506	1.19763	2.20386	+	0.0307733
CDIF630erm_03113	0.57693	2.02307	3.13689	3.7134	+	0.0857465
CDIF630erm_03115	0.107327	0.96419	0.245364	0.993165		0.450868
CDIF630erm_03119	-1.02141	-0.840106	-1.41877	-0.953244	+	0.0893215
CDIF630erm_03120	-0.0707054	-0.13988	3.22749	3.08115	+	0.0222442
CDIF630erm_03122	-1.04105	-0.202709	-3.65983	-3.15794	+	0.00852292
CDIF630erm_03125	0.756839	0.410817	0.216193	-0.936102		0.376765
CDIF630erm_03126	-1.68778	-1.21713	-0.402436			0.678241
CDIF630erm_03143	-1.36272	-2.18905		-0.671271	+	0.0107269
CDIF630erm_03146	-1.15542	-1.21762	-2.8635	-3.16594	+	9.93969e-06
CDIF630erm_03147	0.830848	0.547157	3.77906	5.03977	+	0.000104667
CDIF630erm_03203	-0.120487		0.702722	1.09078		0.134427
CDIF630erm_03239	-1.04939	-0.651977	-0.0714302	-1.21205		0.753497
CDIF630erm_03243	-1.38303	-0.892504	-2.12018	-4.60789	+	0.000659208
CDIF630erm_03244	-0.375905	-0.0303621	-0.991244	0.0796337	+	0.0863582
CDIF630erm_03247	-1.11056	-0.740952	-3.23032	-3.35675	+	2.51744e-05
CDIF630erm_03248	3.51775	2.06469	4.80226	4.55875	+	0.00208501
CDIF630erm_03249	-0.570844	0.142426				0.34415
CDIF630erm_03250	1.23384	-0.354998	-0.864222	-0.551638	+	0.00244227
CDIF630erm_03257		-0.800796	2.35587	1.88417	+	0.0397227
CDIF630erm_03262	1.67472	1.07963	2.25552	1.92638		0.523221
CDIF630erm_03264	-0.552132	-0.345089	1.91931			1
CDIF630erm_03273	-0.963058	-1.10022	-3.07364	-4.25357	+	6.48198e-07
CDIF630erm_03274	-0.763233	-0.52581	-1.57997	-2.1751	+	4.81429e-05
CDIF630erm_03276		-2.73046	-1.66129	-1.71416	+	0.00352855
CDIF630erm_03279	0.714299	-0.232765	0.579125	0.493512		0.449418
CDIF630erm_03280	0.422196	0.49792	3.29733	2.27753	+	0.0529402
CDIF630erm_03281	0.601249	-0.0641994	-0.705383	-0.427746		0.522366
CDIF630erm_03283	-0.317316	-0.348927	-2.8148	-3.24646	+	0.000323374
CDIF630erm_03285			1.15086	1.07826	+	0.062929
CDIF630erm_03287	-0.714354	-0.410342	-0.314505	-0.240148		1
CDIF630erm_03289	-1.19584	0.531539		-2.72033		1
CDIF630erm_03291	1.57339	1.188	-0.60954	-0.757265	+	0.000669461
CDIF630erm_03295	-1.35086		-1.61604			1
CDIF630erm_03311	2.45813	2.42247	3.65105	2.38632	+	0.00328053
CDIF630erm_03312	2.29447	1.26395	2.79678	3.34189	+	0.00096277
CDIF630erm_03313	0.770603	0.661885	2.31551	2.69595	+	0.00178842
CDIF630erm_03314	0.665216	0.506948	-0.849112	-1.20307	+	0.0770442
CDIF630erm_03315	-0.0909595	-0.223228	0.736397	0.306992		0.351967
CDIF630erm_03320	-1.39478	-1.15009	-2.06159	-2.35624	+	0.0265736
CDIF630erm_03325	1.61204	1.26668	2.68576	3.14476	+	0.0119284
CDIF630erm_03327	0.498197	-2.0473	-0.203502	-1.43523		0.329802
CDIF630erm_03352	-0.562263	0.0553465	-0.722023			0.59819
CDIF630erm_03372	-0.7866	-0.424776	-2.69865	-0.991543	+	0.00149276
CDIF630erm_03373		2.28673	5.74636	4.96073	+	0.000297987
CDIF630erm_03380	-0.152683	0.409336	-0.673658	-0.55188		0.955865
CDIF630erm_03382				3.95027		1
CDIF630erm_03383	-1.08502	-1.95552	-4.54528	-4.07842		0.122801
CDIF630erm_03399	0.119501		-2.59184			1
CDIF630erm_03400	-0.80064	-0.277454	-0.622391	-1.062		0.668046
CDIF630erm_03401			5.82807	5.6343		0.705018
CDIF630erm_03410	0.0308285	0.572145	-0.831313	-1.90249		0.933965
CDIF630erm_03421	1.57437	1.16082	4.19112	3.4272	+	6.9209e-07
CDIF630erm_03422	0.0478706	-0.207216	-1.21287	-0.516338		0.666823
CDIF630erm_03423	0.280567	0.206964	0.748526	0.513802	+	0.0590294
CDIF630erm_03429	-0.305749	0.757202	-0.163424			0.125962
CDIF630erm_03434	2.57894	2.70341	4.95238	4.20331	+	6.41349e-05
CDIF630erm_03435	-0.240193	0.466557	1.6653	1.63861	+	0.0546242
CDIF630erm_03439		1.10551	2.17875	1.56453		1
CDIF630erm_03448	-0.528229	-0.185053	2.57907	2.96319	+	0.0221532
CDIF630erm_03462	0.691189	-0.0169067	-2.37262	-3.17456	+	1.25957e-06
CDIF630erm_03463	2.0021	1.67311	-0.150152	-0.516595	+	0.023751
CDIF630erm_03464	1.94177	1.38205	2.49535	2.8352	+	0.000197805
CDIF630erm_03465	1.26835	1.27221	1.41496	1.76472	+	4.71851e-05
CDIF630erm_03466	0.918512	0.651712	-1.06922	-0.449245	+	0.00399199
CDIF630erm_03467	1.27311	0.940178	2.18811	1.92853	+	0.00822053
CDIF630erm_03468	2.497	2.52112	4.62821	5.23644	+	3.46669e-05
CDIF630erm_03476			0.859634	1.05452		0.970973
CDIF630erm_03478	-2.69361		-1.68618	-1.83189		0.83039
CDIF630erm_03499	1.57029	0.406793	3.45195	5.71861	+	0.017493
CDIF630erm_03512	-2.35494	-1.00072	-0.979691		+	0.0164404
CDIF630erm_03513	-0.14755	-0.961358	1.4087	2.07013	+	0.00524144
CDIF630erm_03516	0.83089	0.834656	1.72794	3.00074	+	0.03162
CDIF630erm_03517	-0.716347	-1.53356	2.98311	3.86557	+	4.19054e-06
CDIF630erm_03518	1.25064	-0.623457	0.146367	1.2778		0.196095
CDIF630erm_03520	-0.57935	-1.02463	0.866047	0.818953		0.291758
CDIF630erm_03521	0.752513	-0.785877	-1.00789	0.752878		0.120386
CDIF630erm_03523	0.107014	-0.964256	0.253144	-0.132292		0.581226
CDIF630erm_03524	0.811535	0.973652	0.631683	-1.01216	+	0.0141653
CDIF630erm_03525				3.59265		1
CDIF630erm_03528	-0.700394	-1.87966	-2.66904	-2.61651	+	2.38608e-05
CDIF630erm_03529	2.1421	0.781553	3.26659	2.87233	+	0.0617642
CDIF630erm_03530						1
CDIF630erm_03532	-1.48194	-1.00471	-1.04162	-2.88055	+	0.010599
CDIF630erm_03533	0.157236	0.198641	-1.58989	-2.2242	+	0.000703568
CDIF630erm_03537	-0.739676	-1.2934	-1.53757	-1.26301		0.114986
CDIF630erm_03540	-0.0859547	-0.784309	-2.49684	-3.62153	+	2.52117e-05
CDIF630erm_03541	0.984287		1.17147	1.79302		0.313006
CDIF630erm_03544	-0.411753	0.406052	2.27416	1.77846	+	7.7239e-07
CDIF630erm_03547	-0.395252	0.0645962	1.45584	4.81849	+	0.0139633
CDIF630erm_03550	1.13017	-0.0755329	0.771395	0.216816		0.444697
CDIF630erm_03551	-1.10658	0.338932	0.849237	0.681959	+	0.0868273
CDIF630erm_03553	1.21489	0.578411	3.82075	4.5258	+	6.02132e-05
CDIF630erm_03574	-0.710114	-0.583494	-2.23631	-2.91786	+	0.0311194
CDIF630erm_03581	0.440241	-0.172259		-1.98509		0.344389
CDIF630erm_03582	1.61119	0.927986	3.20625	3.2796	+	2.57437e-06
CDIF630erm_03583	2.24694	2.32839	3.86884	3.53701	+	0.000202643
CDIF630erm_03584	-0.398468	-0.12476	-2.1191	-2.12897	+	0.000259283
CDIF630erm_03585	0.790565	-0.426503	-3.50119	-2.57126	+	0.02041
CDIF630erm_03586	-1.42809	-0.784081	-1.88213	-2.56919	+	0.00593736
CDIF630erm_03597	-0.0532007	0.206355	-1.97506	-2.24848		0.387076
CDIF630erm_03602	2.1188	0.858335	3.5234	3.17612	+	0.000834781
CDIF630erm_03603	-0.834718	1.61129		-0.28543		0.25062
CDIF630erm_03605	0.768248	0.18129	1.03765	1.24295	+	0.0284271
CDIF630erm_03606	0.356512	0.262524	0.146633	1.54048		0.352435
CDIF630erm_03607	1.40989	0.482452	1.83122	3.0998	+	5.49387e-05
CDIF630erm_03608	1.3265		-1.86946			1
CDIF630erm_03609	1.43656	0.699577	1.51472	2.24492		0.244239
CDIF630erm_03610	-1.30126	0.834239	4.98384	5.59731	+	8.20496e-05
CDIF630erm_03615	0.808237	0.103077	1.13243	1.07421		0.253412
CDIF630erm_03619	1.08082	0.575686	3.05635	2.98933	+	0.000126117
CDIF630erm_03627	-0.426702	0.71898	-1.5133	-0.424115		0.217012
CDIF630erm_03643	-0.731632	-0.142519	-1.11902	-0.912125	+	0.0103683
CDIF630erm_03655	-0.523604	-1.12381	6.11253	6.24651	+	0.000110884
CDIF630erm_03665	0.482426	0.952814	1.53845	1.19384	+	0.00997561
CDIF630erm_03676	0.432522	0.497093	-1.90633	-2.03754		0.231496
CDIF630erm_03677	-0.731056	-0.17927	-1.57935	-1.39382		0.171877
CDIF630erm_03678	-3.36005	-0.888933	-5.86656	-4.65762		0.104174
CDIF630erm_03679	-2.47148	-1.98085	-2.94808	-1.47376	+	0.0278732
CDIF630erm_03680	1.14176	1.3431	-1.95544	-2.65075	+	0.0129007
CDIF630erm_03681	-1.15619	0.113844	-1.10359	-1.48472	+	0.031751
CDIF630erm_03698	-0.534306	-0.299383	1.58609	1.20323		0.126477
CDIF630erm_03699	1.29654	0.28907	-0.547186	-1.11179	+	0.000245084
CDIF630erm_03700	0.520325	-0.238333	-1.31116	-1.50868	+	0.00876046
CDIF630erm_03701	1.54796	0.889894	3.60835	4.05589	+	1.59392e-06
CDIF630erm_03702	0.405722		2.03701	3.55248		0.324843
CDIF630erm_03704	-1.24409	-0.66047	-3.18051	-2.39691	+	0.00122342
CDIF630erm_03705	0.258335	0.0700827	0.269259	1.10678		0.565463
CDIF630erm_03706	-1.75526	0.609075	-2.0175	-1.59252		0.210904
CDIF630erm_03707	-0.202429	-0.12166	3.42678	3.48328	+	0.000918669
CDIF630erm_03709	-0.397564	0.283779	-1.39634	-1.63685	+	0.00484348
CDIF630erm_03710	1.15078	2.14428	3.42875	2.11615	+	0.00808392
CDIF630erm_03711	-0.575924	-0.166559	0.991329	0.157295		0.0950762
CDIF630erm_03712	0.0831823	-1.02745	1.47184	-0.298662	+	0.0397306
CDIF630erm_03713	-0.0443668	0.583061	-0.521633	-2.27829	+	0.0637945
CDIF630erm_03714	-0.533835	-0.875632	-1.7074	-1.02536		0.219323
CDIF630erm_03715	-0.263322	0.76347	4.68652	3.18854	+	0.0120999
CDIF630erm_03716	1.11327	0.910643	1.41382	1.84857	+	0.0285647
CDIF630erm_03717	2.39834	0.54185	4.2508	4.19934	+	2.46285e-06
CDIF630erm_03727	0.816343	0.917217	-0.261974	0.63925	+	0.0164816
CDIF630erm_03728	0.720402	0.240675	1.44489	1.78848	+	0.0588579
CDIF630erm_03729	0.442952	0.86403	1.06662	1.42844	+	0.0082392
CDIF630erm_03730	0.915313	-0.183738	2.18421	1.70139	+	0.000255105
CDIF630erm_03731	-0.744555	-0.674913	2.74803	0.358492	+	0.0425005
CDIF630erm_03732	0.312117	0.563316	1.88157	1.75605	+	0.0201773
CDIF630erm_03734	0.582525	0.897434	2.58462	2.46207	+	0.00954387
CDIF630erm_03736	-0.162244	0.125973	2.46673	2.49385	+	0.00588183
CDIF630erm_03738	1.47439	1.2681	5.71812	6.52942	+	9.50535e-06
CDIF630erm_03741	0.0222158	-0.114563	-2.39931	-2.2283	+	0.000831853
CDIF630erm_03742	-0.826223	-0.124134	1.85839	2.04565	+	0.0577925
CDIF630erm_03743	1.6615	1.52123	2.94085	3.59675		0.125232
CDIF630erm_03745	-0.188813	-0.698286	0.916162	2.36748		0.557143
CDIF630erm_03748	1.20627	0.707461	1.59806	2.10298	+	0.00856526
CDIF630erm_03751		-0.294836	2.87604	3.4598	+	0.000329983
CDIF630erm_03765	0.0623722	-1.28929	-1.99084	-1.94164		0.635763
CDIF630erm_03766	-0.458292	0.251389	-1.75932	-3.35894	+	0.000605038
CDIF630erm_03767	1.1613	1.2919	2.00191	2.28745		0.12632
CDIF630erm_03769	-0.356829	-0.0303917	-0.669334	-0.884968		0.402654
CDIF630erm_03770	0.468494	0.959231	-0.0021143	0.0404921		0.806556
CDIF630erm_03776	2.45925	3.29608	2.92513	2.72405	+	0.00131106
CDIF630erm_03778	0.816564	0.748688	0.0758142	-0.106682		0.134975
CDIF630erm_03779	0.349712	0.556919	-1.02592	-1.43552	+	0.00514901
CDIF630erm_03780	0.490412	0.932667	-1.5591	-2.41575	+	0.000231115
CDIF630erm_03781	0.0499001	0.509071	-1.44665	-2.15882	+	0.00576734
CDIF630erm_03782	0.438953	0.153379	-1.62957	-4.10846	+	0.00317111
CDIF630erm_03783	-0.117624	0.309875	-1.59426	-3.48749	+	1.26261e-05
CDIF630erm_03784	-0.384119	-0.176701		-0.747433		0.899464
CDIF630erm_03788	0.976896	-0.363459	0.996777	1.05768		0.215022
CDIF630erm_03790	1.14221	0.0262022	-0.0995359	-0.340326	+	0.0864758
CDIF630erm_03791	-1.1386	-2.00054	1.93852	1.89596	+	0.00926848
CDIF630erm_03792	1.24694	0.341352	3.84859	3.93893	+	0.000134847
CDIF630erm_03793	0.593296	1.82893	4.36134	4.17648	+	0.00103804
CDIF630erm_03795	1.83192	2.14915	5.22294	5.62027	+	6.88429e-07
CDIF630erm_03796	0.373258	-0.156078	2.30251	1.66703		0.40327
CDIF630erm_03797	-0.949473	-0.622985	-0.543678	-0.490996		0.94745
CDIF630erm_03799	0.865088	2.11462	4.00565	4.47529	+	0.013222
CDIF630erm_03801	0.021986	0.924231	-0.258379	0.788874		0.629999
CDIF630erm_03804	-0.00967407	0.300385	0.684906	0.229694		0.749557
CDIF630erm_03810	-0.10762	0.00617981	1.15374	0.555552	+	0.0497246
CDIF630erm_03811	-0.782742	-0.530727	-1.86225	-3.73162	+	0.00266474
CDIF630erm_03813	-1.06497	-0.507467	-2.98434	-3.57805	+	3.63813e-07
CDIF630erm_03814	1.28312	1.67091	2.93136	4.70311	+	0.0062013
CDIF630erm_03818	0.419543	0.78579	1.10682	1.08072		0.284024
CDIF630erm_03820	-0.172771	-0.275681		-1.13987		0.726389
CDIF630erm_03821	-0.481024			-1.20594		1
CDIF630erm_03822		1.18602	-0.94772	-2.19005		1
CDIF630erm_03823	-0.194983	-0.104286	-2.84711	-2.40799	+	0.00821154
CDIF630erm_03825	-0.42588	0.541849	2.95846	2.1899	+	0.0869045
CDIF630erm_03826	-0.946949	-1.26342	-2.56327	-2.99002	+	0.000203414
CDIF630erm_03828	0.290564	-1.07229	1.33504	1.134	+	0.000503179
CDIF630erm_03829	1.087	1.44326	0.718495			0.298929
CDIF630erm_03830	-1.52668	2.92921	8.38174	8.0982	+	0.0285165
CDIF630erm_03831	-1.68546	-1.65895	1.48374	1.69217	+	0.000574692
CDIF630erm_03832	0.46764	-0.949776	1.15475	0.380613	+	0.0576413
CDIF630erm_03833	-0.236139	0.11375	-1.95532	-2.11933	+	0.00890411
CDIF630erm_03835	2.29457	1.7359	0.998178	0.8016	+	0.0399949
CDIF630erm_03837	1.17715	0.273758	2.49802	4.00959	+	0.00109918
CDIF630erm_03853	1.19405	1.19442	2.13927	2.46459	+	0.00540768
CDIF630erm_03854	1.15229	0.0458784	1.67172	3.0514	+	0.000379405
CDIF630erm_03858	0.635368	-1.07982	-0.240536	1.50239		0.135507
CDIF630erm_03859	1.58838	0.079546	-0.272178	-0.212618	+	0.0939988
CDIF630erm_03862	0.0927935	-0.0975227	1.02672	1.9788		0.285312
CDIF630erm_03863	-0.265949	0.0993557	0.709431	0.684509	+	0.0430068
CDIF630erm_03864	0.087759	-0.725059	1.5355	1.54826	+	0.0479606
CDIF630erm_03865	0.254113	1.13875	4.25482	3.60963	+	0.0294044
CDIF630erm_03872	0.728392	-0.45458	3.19474	3.94584	+	0.00244206
CDIF630erm_03873	0.188123		0.637941	2.74757		0.128679
CDIF630erm_03874	0.408658		1.93871	1.64043		0.113553
CDIF630erm_03875	0.720146	1.07432	0.0393181	-0.60047		0.148032
CDIF630erm_03876	4.26258	5.97051	4.62597	3.37383	+	0.00125166
CDIF630erm_03878	-1.10721		1.65396	1.85312	+	0.0829777
CDIF630erm_03879	-0.258835	0.777973	-0.746262	-1.63046	+	0.00219104
CDIF630erm_03881	0.869853	0.792943	3.32972	3.35359	+	0.00114265
CDIF630erm_03885	-0.0761185	0.569107	0.858177	0.551636		0.252364
CDIF630erm_03886	0.499124	-0.961108	0.928933	0.898028		0.119648
CDIF630erm_03890	1.28395	0.773657	0.872927	1.74629		0.387312
CDIF630erm_03892	0.835549	-1.32778	2.45207	2.22579		0.1058
CDIF630erm_03904	1.69917	-1.7824	2.35116	2.42301	+	0.0281831
CDIF630erm_03910	0.0705853	-0.771948	-3.52669	-1.89815	+	0.0680673
CDIF630erm_03911	-0.230261	-0.509081	-1.18905	-0.811539	+	0.0263937
CDIF630erm_03912	-0.0726814	-1.1495	-1.67128	-1.26214		0.217216
CDIF630erm_03913	0.100779	-0.787563	-2.17904	-1.98574	+	0.00365603
CDIF630erm_03914	0.540698	0.800887	2.18378	2.03905	+	0.0366182
CDIF630erm_03915	0.539877	0.812475	-0.280355	-0.859545		0.121027
CDIF630erm_03916	1.10877	1.30401	1.61388	2.00984		0.112649
CDIF630erm_03918	1.3735	1.07153	2.72786	2.34616	+	0.00530141
CDIF630erm_03920	1.46506	0.724422	-1.43175	-2.1969	+	0.0798649
CDIF630erm_03921	-0.0517902	0.423801	-1.65093	-1.61694	+	0.00140215
CDIF630erm_03922	0.719736	0.464607	0.945652	1.30006		0.407072
CDIF630erm_03923	0.0459528	0.624531	-1.11106		+	0.0592206
CDIF630erm_03926	1.00709	1.61521	3.24305	3.78371	+	0.00254035
CDIF630erm_03930	-0.0148153	0.423448		-0.423202		0.461027
CDIF630erm_03931	1.04307	0.459532	-0.0615835	-0.369161		0.154489
CDIF630erm_03939		0.222866		0.322388		1
CDIF630erm_03941		3.18184	7.30071	7.0796		0.662152
CDIF630erm_03942	1.04233	-0.34409	3.36906	3.46436	+	4.75892e-07
CDIF630erm_03946	0.415717	1.06106	0.501046			0.855681
CDIF630erm_03975	-0.206783	-0.206595	-0.392813	-0.205741		0.880789
CDIF630erm_03977	1.01522	1.43184	2.72221	3.30219	+	0.0417956
CDIF630erm_03978	0.773596	0.572283	1.79955	1.34885	+	0.00271754
CDIF630erm_03983	0.413145	-0.383053	-0.922386	-1.47644	+	0.00867338
CDIF630erm_03984	0.990665	1.13178	2.25033	2.26362		0.139171
CDIF630erm_03985	0.307745	0.409977	1.04758	0.394011		0.426527
CDIF630erm_03986	2.23506	2.58669	4.89219	4.29441	+	1.25067e-05
CDIF630erm_03987	-0.249973	0.12982	-1.04292	-0.916016		0.112366
CDIF630erm_03988	-0.647978	-1.19594	-2.78412			0.143643
CDIF630erm_03990	2.71656	-0.864128	1.64875	3.83539		0.144461
CDIF630erm_03991	1.78568	1.76693	5.16123	4.79698	+	4.1936e-08
CDIF630erm_03993	0.702213	0.266735	0.936216	1.05767	+	0.00483406
CDIF630erm_03997	0.177961	0.0424423	0.0192184	-0.234615		0.637787
CDIF630erm_03998	-0.0866432	-0.0520153	-2.44554	-3.87479	+	0.000272415
CDIF630erm_03999	-0.189172	-0.381988	2.97359	2.85202	+	5.56234e-05
CDIF630erm_04000	-0.1541	1.79928	3.38384	3.514		0.131304
CDIF630erm_04001	-0.0683346	2.09523	1.62922	1.16226	+	0.0653343
CDIF630erm_04002	-0.191031	0.864295	3.52444	4.06743	+	0.00123548
CDIF630erm_04005	0.0164843	0.0769644	0.51553	0.692049		0.53493
CDIF630erm_04006	0.62685	0.354062	2.35107	2.20983	+	0.000277284
CDIF630erm_04007	1.14867	0.92071	0.750587	1.62338		0.118808
CDIF630erm_04008	-0.313517	-0.125092	-2.23677	-2.63314	+	0.000966782
CDIF630erm_04114	-0.759052	-1.16525	-0.795731	-1.16448		0.0964275

## Sheet: extracellular fraction
Metabolic reprogramming with the induction of toxin production of Clostridioides difficile during the stationary phase
Supplemental File 2: Data of the LC-MS/MS based analysis of extracellular proteins. Log2 fold changes of values measured for C. difficile 630∆erm in transient phase (17.25 h, trans) and three times in stationary phase (19.25: stat1, 24.25: stat2 and 29.25 h: stat3) were compared to those of the exponential phase (14.5 h).
Locus tag (Dannheim et al. 2017a)	log2 FC				ANOVA significance testing	ANOVA p-value
	trans	stat1	stat2	stat3
CDIF630erm_00002	-1.26333	-1.02692	0.0848398	0.161426	+	0.0868848
CDIF630erm_00009		0.548073	-0.288679	3.55376	+	0.0133592
CDIF630erm_00010	-0.426096	0.746252	1.85209	3.626	+	0.0178496
CDIF630erm_00011			2.89406	3.49857		1
CDIF630erm_00024	-0.143723	-0.613063	2.87842	2.4501	+	6.58864e-05
CDIF630erm_00083	2.44717	3.10334	4.43038	3.79885	+	0.00671154
CDIF630erm_00084	-0.764766	-1.79211	-1.08156	-1.36147	+	0.0323695
CDIF630erm_00088	0.0383615	0.516666	2.31818	2.2674	+	0.0273605
CDIF630erm_00112	-0.825901	-1.21983	-1.1596	-1.12421		0.75081
CDIF630erm_00113	0.672321	0.419183	2.45031	1.44367	+	0.00186405
CDIF630erm_00114	0.766918	0.965368	2.59753	2.87383	+	0.00728935
CDIF630erm_00116	0.821529	0.229384	0.354846	0.726133		0.165166
CDIF630erm_00118	0.00515461	0.250543	1.42373	1.6076	+	0.021889
CDIF630erm_00119		0.966766	1.29901	1.05082	+	0.0515858
CDIF630erm_00125	3.12288	2.97884	3.10559	2.72683		0.601022
CDIF630erm_00126	-0.239995	1.05303	4.75301	5.6517	+	0.00269185
CDIF630erm_00127	1.84027	1.23935	4.36482	3.82065	+	4.60502e-07
CDIF630erm_00129	1.73769	2.38699	4.60972	4.79066	+	1.04454e-05
CDIF630erm_00130	0.0228662	0.430359	1.6133	1.69207	+	0.00548097
CDIF630erm_00132	1.08981	0.339727	1.71319	1.98027	+	0.0251805
CDIF630erm_00133	1.02134	1.04874	2.67302	2.71892	+	0.0103405
CDIF630erm_00134	0.566723	0.356235	4.60077	0.367213	+	0.000276474
CDIF630erm_00135	0.29917	1.49227	5.21407	2.82973	+	0.0106487
CDIF630erm_00136	1.86489	2.24074	2.98953	3.03306	+	0.000100028
CDIF630erm_00138	4.23925	4.8338	4.796	3.09751	+	0.00191432
CDIF630erm_00139	-0.461181	0.0956287	3.75083	3.94786	+	1.49551e-05
CDIF630erm_00140	1.0235	0.727564	5.12225	4.07088	+	0.000308437
CDIF630erm_00142	-0.721601	-0.851946	4.29297	4.5188	+	3.33768e-07
CDIF630erm_00144	0.508437	1.3231	3.17717	0.288579		1
CDIF630erm_00145	0.744135	0.785661	4.70534	3.73315	+	5.17681e-07
CDIF630erm_00146	-0.52224	-0.946382	2.92143	2.02635	+	0.001267
CDIF630erm_00148		7.02989	8.14222	8.4833		0.910198
CDIF630erm_00149	2.42971	4.07138	3.66038			0.65058
CDIF630erm_00150	-0.547777		3.61639	4.9834	+	0.00267203
CDIF630erm_00151	1.34989	-0.366491	1.10177	-2.12259	+	0.00382592
CDIF630erm_00153	2.57128	3.38279	4.99014	6.09947	+	9.50265e-06
CDIF630erm_00154	2.72542	0.341053	3.8241	-1.20093	+	0.000131005
CDIF630erm_00155	0.697722	-0.15661	5.84571	3.91115	+	1.76365e-05
CDIF630erm_00156	0.523475	0.899826	1.06217	-1.54963		0.984412
CDIF630erm_00158	1.13086	0.453626	4.26619	2.63871	+	0.00172136
CDIF630erm_00160	1.20493	1.24946	3.31304	3.61477	+	0.000297031
CDIF630erm_00161	-1.00875	-1.00547	0.839043	-0.0920067	+	0.104995
CDIF630erm_00165	0.955328	0.940046	4.56926	1.71135	+	4.06604e-05
CDIF630erm_00166	-0.0120192	1.09413	5.29834	4.03867	+	0.00606238
CDIF630erm_00167	-0.0626564	2.51459	4.63944	5.59138	+	1.48832e-05
CDIF630erm_00168	2.412	3.20955	4.41747	4.20985	+	0.0174109
CDIF630erm_00169		6.4762	10.0156	12.2767		0.171959
CDIF630erm_00174	-0.0223818	-0.931037	6.17557	5.67909	+	9.88496e-06
CDIF630erm_00175	-0.00933456	2.08764	4.51901	3.70637	+	0.000704945
CDIF630erm_00203	0.622877	0.255682	1.37989	0.452518		0.325363
CDIF630erm_00226	0.305985	0.252884	-1.50186	-1.26554	+	0.102481
CDIF630erm_00227	1.1889	1.15407	2.33017	3.03271	+	0.0118857
CDIF630erm_00228	1.09934	0.541099	1.73413	-0.574729	+	0.0161028
CDIF630erm_00231	0.985579	-0.110816	2.90725	3.30721	+	0.0164396
CDIF630erm_00232	2.16698	2.18102	3.50987	1.65735	+	0.0666923
CDIF630erm_00233	1.08205	1.33677	4.21047	4.85802	+	9.14261e-07
CDIF630erm_00234	0.482661	1.16628	1.87062	1.82921	+	0.114457
CDIF630erm_00236	2.4048	3.25952	5.0878	4.98327	+	0.000487232
CDIF630erm_00239	-1.14785	-1.52101	-0.865582	-1.0676		0.182925
CDIF630erm_00247	1.61273	0.894603	2.65977	2.70411	+	0.00664491
CDIF630erm_00259	-0.545153	-0.318639	4.14829	5.63324	+	1.34709e-06
CDIF630erm_00272			3.23381	2.52802		1
CDIF630erm_00292	1.22911	1.90539	3.88216	4.31593	+	2.96156e-05
CDIF630erm_00299	0.461984	0.312369	2.05323	1.96581	+	0.00475597
CDIF630erm_00301	0.935781	1.87676	2.7504	2.38436	+	0.00014498
CDIF630erm_00304	-1.6203	-1.79554	-5.03572	-6.49692	+	5.4196e-07
CDIF630erm_00305	-0.661131	-0.183823	0.409879	0.639342	+	0.153201
CDIF630erm_00308	1.06156	1.02169	3.88073	4.01401	+	1.53644e-05
CDIF630erm_00314	1.42831	2.33553	0.779645	2.88493	+	0.0027591
CDIF630erm_00315	0.939183	0.891622	1.2301	1.89887	+	2.10598e-05
CDIF630erm_00316		7.10675	8.18583	8.87856	+	0.0138699
CDIF630erm_00320	0.522312	0.65149	1.74866	1.74376	+	0.0681112
CDIF630erm_00340	-0.0302362	0.58522	4.97201	5.66441	+	3.44759e-08
CDIF630erm_00341	0.543919	-0.290137	4.59222	5.24068	+	3.40296e-05
CDIF630erm_00342	0.727099	1.73803	2.30802	2.8615	+	0.000382262
CDIF630erm_00343	1.25778	1.29163	3.1663	3.72866	+	0.00632487
CDIF630erm_00344		7.79377	9.11749	8.33375	+	0.0295051
CDIF630erm_00345	0.585826	0.561024	1.93618	2.15526	+	0.000457504
CDIF630erm_00346	-1.32204	-0.609416	0.240817	0.156573	+	0.0207622
CDIF630erm_00347	3.31397	2.57162	3.10476	3.6188	+	0.00170144
CDIF630erm_00348	1.11411	0.93034	-2.59792	-2.39226	+	4.16055e-05
CDIF630erm_00353	0.422376	-0.185326	-5.46791	-6.65876	+	2.9536e-07
CDIF630erm_00354	1.13064	1.30009	-1.02215	-2.29151	+	5.98478e-05
CDIF630erm_00359	1.93911	1.30066	-2.45195	-3.30933	+	3.12789e-06
CDIF630erm_00361	0.888871	0.384833	-3.01009	-3.55428	+	3.4375e-05
CDIF630erm_00369	0.617843	-0.663064				0.351193
CDIF630erm_00376	1.16695	-0.195972	-1.43319	-1.72766	+	0.000766554
CDIF630erm_00378	0.301558	-0.544456	-6.96251	-7.58057	+	4.72693e-07
CDIF630erm_00392	1.1508	0.736219	-3.73575	-4.56501	+	0.00112981
CDIF630erm_00393	0.959505	1.63616	-2.57714	-2.30121	+	0.00558959
CDIF630erm_00397	-0.798773	-0.557373	0.116538	0.0447254		0.503901
CDIF630erm_00398	-0.528458	-1.02019	-0.639458	0.0931139		0.41541
CDIF630erm_00403	0.342465	1.5577	3.42308	5.21132	+	0.000221877
CDIF630erm_00411	-1.00073	-1.17778	0.800531	0.727361		0.833856
CDIF630erm_00414	0.114552	-0.186506	2.62847	3.30217	+	3.03634e-05
CDIF630erm_00457	-0.345239	-0.745861	-0.182208	-0.406278		0.539874
CDIF630erm_00459	0.632133	0.549154	2.1758	3.11037	+	0.00122455
CDIF630erm_00461	1.30102	1.00671	2.06553	2.54327	+	0.00247922
CDIF630erm_00468	-0.911208	-0.525789	0.606744	1.10281	+	0.000189416
CDIF630erm_00469		0.842262	-0.495397	1.88583	+	0.0244186
CDIF630erm_00520	0.84067	0.386621	3.38643	3.49051	+	2.89458e-05
CDIF630erm_00522	3.03881	3.90499	5.07867	5.4886	+	0.000302793
CDIF630erm_00523	2.03481	2.45481	3.39748	3.56831	+	2.35087e-06
CDIF630erm_00525	1.19624	1.54787	2.85529	2.97543	+	0.000994662
CDIF630erm_00526	1.57359	2.02101	3.69252	3.54768	+	8.80237e-05
CDIF630erm_00527	2.20652	1.63836	2.741	1.6417	+	0.000658515
CDIF630erm_00528	2.01006	2.16365	3.75215	4.7574	+	1.4056e-05
CDIF630erm_00529	1.41474	1.06026	2.45146	3.44613	+	7.813e-07
CDIF630erm_00531	0.781029	1.64997	3.21277	3.25702	+	1.51208e-05
CDIF630erm_00532			-1.12926	0.809402		1
CDIF630erm_00550	-0.0960569	-0.0382318	2.07315	1.80482	+	0.0340662
CDIF630erm_00568	3.22517	2.87097	0.664215	0.0841322	+	0.000147952
CDIF630erm_00598	0.487409	0.426332				0.735678
CDIF630erm_00618	1.31278	0.612823	2.28111	1.56346	+	0.00135388
CDIF630erm_00626	0.838375	0.708109	-0.954984	-1.24197	+	0.00015844
CDIF630erm_00627	1.61964	1.93867	-1.79855	-3.11478	+	3.28397e-05
CDIF630erm_00658	1.59464	2.42678	-0.610109	-1.22791	+	0.000119907
CDIF630erm_00662	-3.36841	-2.86125	-11.163	-10.3529	+	8.73042e-06
CDIF630erm_00672		7.97722	8.57677	7.57621		0.243159
CDIF630erm_00679			4.01067	4.95467		1
CDIF630erm_00680	0.00494623		1.05692	0.317873	+	0.0975181
CDIF630erm_00687	0.911759	1.29959	2.54685	2.63837	+	0.00187046
CDIF630erm_00690			-0.214439	0.968818		1
CDIF630erm_00700		8.29404	9.44535	10.5329	+	0.0200582
CDIF630erm_00760	1.97705	2.18639	3.25725	3.64997		0.383272
CDIF630erm_00777	2.19822	3.37523	-0.377542	-2.17536	+	0.000200822
CDIF630erm_00787	0.670855	1.07856	2.68852	2.61981	+	1.29602e-05
CDIF630erm_00798	1.97758	1.5302	3.01015	4.80417	+	0.156422
CDIF630erm_00800	-1.06607	-1.58985	1.44374	2.46918	+	0.0015951
CDIF630erm_00814	-0.416495	-0.670344	1.37942	2.18701	+	0.00553483
CDIF630erm_00815	1.37828	1.29739	2.38702	2.75566	+	0.0473824
CDIF630erm_00816	3.02824	2.43896	2.75762	4.11179	+	0.0259221
CDIF630erm_00822	0.227295	-0.300875	-1.32461	-1.24584	+	0.123493
CDIF630erm_00823	0.46848	0.571339	2.14432	2.6063	+	0.000162652
CDIF630erm_00826	1.08859	0.992882	1.85221	1.98855	+	0.0576093
CDIF630erm_00831			2.73272	3.0882		0.675628
CDIF630erm_00834	0.550918	-0.784926	1.25152	1.776	+	0.00634585
CDIF630erm_00835		6.48856	8.67854	9.25979	+	0.0980936
CDIF630erm_00836	4.36595	3.49297	2.79422	2.85562		0.597004
CDIF630erm_00851				5.32701		1
CDIF630erm_00855	-1.6569	-1.64678	-6.08493			0.163754
CDIF630erm_00874	3.49571	3.34012	4.25826	5.9431	+	0.0231997
CDIF630erm_00876	-0.864849	-1.30595	2.52571	4.49358	+	2.4198e-05
CDIF630erm_00877	2.00749	2.69349	3.33685	3.72623	+	4.28586e-07
CDIF630erm_00899	0.638829	0.234674	-1.33947	-0.895274	+	0.0823556
CDIF630erm_00909	-1.21094	-0.0859804	2.96047	4.46772	+	1.52621e-06
CDIF630erm_00913	0.470912	-0.588048	4.16022	4.29807	+	1.08065e-05
CDIF630erm_00914	0.306547	0.462438	2.4578	3.00657	+	0.00189909
CDIF630erm_00926	-0.942575	1.90454	3.42697	3.05639	+	0.000272229
CDIF630erm_00928	1.48916	1.88273	3.71897	4.74151	+	0.00050481
CDIF630erm_00930	0.0385923	1.29977	3.42139	3.85775	+	0.000113965
CDIF630erm_00944	0.742797	1.84501	4.15454	5.15862	+	1.03552e-07
CDIF630erm_00946	0.186337	1.23731	2.46597	3.55437	+	0.00126748
CDIF630erm_00947	-0.129232	1.24569	1.77923	2.09421	+	1.07731e-07
CDIF630erm_00948			-1.2233	-0.0962276		0.273631
CDIF630erm_00955		0.0210266	0.842739	1.44397		0.385526
CDIF630erm_00956	-0.46816		1.14735	-0.230086		0.594963
CDIF630erm_00959	2.96774	2.67129	3.51842	3.37663		0.793723
CDIF630erm_00960	-0.764109	-1.88693	1.45977	-0.0602579	+	0.0198911
CDIF630erm_00963	0.0433006	0.188045	-2.49247	-3.30587	+	3.72488e-06
CDIF630erm_00968	-0.914632	-0.237509	-0.633658	-0.54397		0.76109
CDIF630erm_00974	0.151688	1.01591	1.02626	1.29592		0.268871
CDIF630erm_00985	3.82886	4.08656	4.75941	4.85044	+	0.0386477
CDIF630erm_00993	0.580335	1.14011	0.526409	0.61117	+	0.070806
CDIF630erm_00994	3.03551	1.27674	4.33342	5.09474	+	0.0101815
CDIF630erm_00998			2.56237	2.43178		0.752196
CDIF630erm_01010	1.35615	1.84811	3.41422	3.61747	+	5.82616e-05
CDIF630erm_01011	-1.84853	-1.58798	-0.341951	0.550604	+	0.000905891
CDIF630erm_01033				4.3746		1
CDIF630erm_01121	-1.72158	-0.696183	0.924543	0.407331	+	0.00185448
CDIF630erm_01130	0.492361	1.39992	2.5384	1.72043	+	0.00083846
CDIF630erm_01131	0.134794	-0.162338	3.49072	3.34606	+	6.89967e-05
CDIF630erm_01132	-2.00446	-1.79319	-1.14322	-1.80639	+	0.081917
CDIF630erm_01138			2.95088	3.2604		1
CDIF630erm_01141	0.189185	1.01309	1.39923	1.87091	+	0.0297002
CDIF630erm_01159	-0.137355	-0.346161	1.7963	2.89313	+	0.000890833
CDIF630erm_01175	0.273782	-0.190275	-2.7921	-3.52976	+	2.63741e-05
CDIF630erm_01176	1.15209	1.25789	-1.9613	-1.97951	+	0.000632141
CDIF630erm_01186	2.98721	1.15093	3.26139	4.69697	+	0.0237313
CDIF630erm_01187	2.02108	1.5304	0.0424452	2.40581	+	0.00606026
CDIF630erm_01193	-0.797953	-1.30551	-0.445564	1.05337		0.174695
CDIF630erm_01194	0.955745	1.88941	3.56639	3.51321	+	6.80919e-06
CDIF630erm_01195	1.05589	2.33432	4.39274	5.69976	+	6.31323e-06
CDIF630erm_01196	1.99263	2.76119	4.56868	4.91063	+	6.06899e-05
CDIF630erm_01197	-0.198965	1.21657	3.84901	4.06163	+	0.000134027
CDIF630erm_01198	1.41869	2.45375	4.58984	5.99629	+	2.8884e-08
CDIF630erm_01199	0.956025	2.77103	4.10898	4.19719	+	1.18325e-07
CDIF630erm_01207	-1.15318	-0.342241	0.323006	-0.278786		0.359539
CDIF630erm_01216	3.33427	3.18507	3.31002	3.07751		0.929783
CDIF630erm_01230	-0.223159	-0.220465	1.57338	1.44347	+	0.00300225
CDIF630erm_01270	0.71752	0.953624	1.51154	1.4682	+	0.00085214
CDIF630erm_01278	2.05445	2.06745	-1.23852	0.372854	+	0.00302952
CDIF630erm_01282	2.70706	1.60306	-1.8236	-2.49857	+	1.58394e-05
CDIF630erm_01286	-0.0494871	0.148006	-1.97627	-1.15957		0.877722
CDIF630erm_01292	0.726582	0.664047	1.2033	0.629802		0.42325
CDIF630erm_01295	-0.761263	-0.832536	0.596736	-0.380383	+	0.111938
CDIF630erm_01300		-0.546243	0.44143	1.04923		0.465222
CDIF630erm_01303	1.40105	1.35054	-1.73638	-2.91104	+	7.0293e-07
CDIF630erm_01304	0.86851	1.64017	3.44419	3.57478	+	0.000837772
CDIF630erm_01305	0.235516	0.336742	0.738598	0.951921		0.166061
CDIF630erm_01306			1.82286	1.83592		1
CDIF630erm_01308	-0.6357	2.83153	3.58503	5.23288	+	0.0498606
CDIF630erm_01323	1.20663	1.18651	2.3761	1.85514	+	0.0104591
CDIF630erm_01329			3.56152	2.79857		1
CDIF630erm_01331	0.902892	1.53576	3.68631	1.62712	+	0.00795984
CDIF630erm_01333	0.966957	-0.0873785	1.59154	-1.75458		0.736379
CDIF630erm_01349	1.23957	0.56478	1.31829	1.90409		0.418373
CDIF630erm_01350	-0.2814	0.235173	0.922611	2.49517	+	0.00649711
CDIF630erm_01360				0.0726976	+	0.0423912
CDIF630erm_01363	1.02487	1.60916	4.19501	5.0847	+	0.000488276
CDIF630erm_01375	0.956382	3.35235	4.64705	3.51396	+	0.0403563
CDIF630erm_01398	0.593545	1.44229	3.30006	4.11808	+	2.80489e-06
CDIF630erm_01400			4.06829	2.9157	+	0.0603105
CDIF630erm_01402				3.17767		1
CDIF630erm_01403	-0.897802	-1.48519	0.367576	1.60236	+	0.00304676
CDIF630erm_01408	0.228	-0.205138	-0.376185	-0.0919342		1
CDIF630erm_01410	1.55814	1.34367	4.67939	4.3838	+	0.0104362
CDIF630erm_01416		0.0200281	0.100183	1.05892	+	0.114725
CDIF630erm_01428	-0.226587	-0.720472	2.4757	2.09528	+	0.00306113
CDIF630erm_01433	0.471819	-0.289066	0.0578213	2.09989	+	0.0271457
CDIF630erm_01443	-1.36155	-0.358026	0.221112	0.643517	+	0.121957
CDIF630erm_01454	-0.534929	-0.649531	-1.43556		+	0.0249176
CDIF630erm_01459	3.16636	3.0846	-0.91467	-3.93609	+	8.56209e-07
CDIF630erm_01461	0.202686		-0.482385	1.3583		0.20726
CDIF630erm_01464				4.12624		1
CDIF630erm_01465	-0.724718	-0.20943	-0.661296	-0.777146		0.290157
CDIF630erm_01466	1.71521	0.862898	2.6101	5.05111	+	0.134372
CDIF630erm_01473		-0.245361		-0.0929651		1
CDIF630erm_01474	1.29735	1.19515	3.79309	3.81348	+	0.000699136
CDIF630erm_01478	-0.348683	-0.752476	0.273528	0.478172	+	0.0142576
CDIF630erm_01484	0.236424	-0.852993	1.2251	1.66695		0.481219
CDIF630erm_01487	3.00117	2.12595	-1.41713	-3.77959	+	0.0329096
CDIF630erm_01490	0.742294	1.23874	2.76469	2.74404	+	5.81891e-05
CDIF630erm_01491	-0.317082	-1.27424	-0.345157	1.34364	+	0.101968
CDIF630erm_01495	1.01214	0.840439	2.46305	2.90466	+	1.28425e-07
CDIF630erm_01499	0.676972	1.12879	1.49687	2.24907	+	0.048921
CDIF630erm_01504	-0.118212	0.387492	-0.681236	-4.00796	+	0.0618591
CDIF630erm_01509	-0.497108	-0.127445	2.7813	3.38495	+	2.441e-05
CDIF630erm_01511	5.30218	4.51905	5.51865	4.97771		1
CDIF630erm_01513	2.43236	0.271791	2.47253	1.10947	+	0.00218218
CDIF630erm_01520	-0.234238					1
CDIF630erm_01544	-0.0500774		1.73825	0.829211	+	0.0379682
CDIF630erm_01551				0.377852		1
CDIF630erm_01560	3.25457	2.87381	4.00149	4.32719	+	0.102171
CDIF630erm_01561	-2.06377	-1.4293	0.163758	0.181775	+	0.066228
CDIF630erm_01570	0.187315	-0.335247	-0.0247307	-0.842802		0.377979
CDIF630erm_01571		10.6153	9.58639	9.47284		1
CDIF630erm_01578	0.735716	0.258325	1.49209	1.99568	+	0.138352
CDIF630erm_01613			3.75519	1.86369		1
CDIF630erm_01623	0.0916657		2.29632	1.74384		0.496817
CDIF630erm_01633	-0.455133	-1.51897	-4.10168	-5.66252	+	9.38756e-06
CDIF630erm_01638	0.101242	-0.281201	4.08399	5.52416	+	1.18323e-06
CDIF630erm_01648	-1.2286	-0.056592	0.080452	-0.218364		0.218468
CDIF630erm_01660	-0.894723		-0.133718	0.586387		0.510642
CDIF630erm_01661	1.37825	1.71103	0.664707	-0.810898	+	0.0132984
CDIF630erm_01667	-0.745205		0.57016	1.05772	+	0.000275808
CDIF630erm_01675			2.38143	2.33096	+	0.0290935
CDIF630erm_01678				2.2465		1
CDIF630erm_01679	0.706703	-0.343076	3.54317	2.74903	+	0.00034435
CDIF630erm_01689	1.30013	1.11646	1.50094	0.960178	+	0.0680335
CDIF630erm_01690	4.62218	3.50539	1.18179	0.281212	+	7.20279e-05
CDIF630erm_01692	-0.969125	0.194634	4.25202	6.3901	+	2.53434e-06
CDIF630erm_01702			0.51343	1.28184		0.340933
CDIF630erm_01703	1.894	0.424608	1.19184	1.24307	+	0.155593
CDIF630erm_01704	0.0928526	1.68974	2.32127	2.19361	+	0.00026853
CDIF630erm_01720	-0.958341	-0.766395	0.0895147	-0.00332355	+	0.144055
CDIF630erm_01721	1.58957	2.51452	3.59391	3.40986	+	0.00615387
CDIF630erm_01722			1.07589	-0.524764	+	0.0336154
CDIF630erm_01725	2.30421	2.45573	-0.223913	-0.685631	+	1.74068e-05
CDIF630erm_01726	2.4889	2.83051	1.81118	-0.649989	+	1.67982e-05
CDIF630erm_01746	3.23391	3.12572	2.80896	2.91725		0.633837
CDIF630erm_01767	0.382656	0.651194	1.37545	1.91856	+	0.0242412
CDIF630erm_01775			3.58905	2.99673		0.226198
CDIF630erm_01776	3.39313	3.15168	4.19805	4.415		0.766856
CDIF630erm_01788				2.47057		1
CDIF630erm_01800	0.825046	0.469872	2.2023	2.36157	+	0.039026
CDIF630erm_01811	0.632753	-0.482716	4.54262	3.07738	+	2.33298e-05
CDIF630erm_01812	0.973706	1.92412	2.81688	3.05862	+	0.00100934
CDIF630erm_01813	1.24141	0.14996	2.4252	2.81827	+	0.0108091
CDIF630erm_01827	1.89162	2.03247	0.205208	-1.2268	+	0.0109664
CDIF630erm_01829	1.07716	-0.557428	2.1166	2.04974	+	0.00277079
CDIF630erm_01830		6.17766	6.43067	6.77958		0.759377
CDIF630erm_01867	-0.728211	0.134716	2.30987	1.73124	+	0.0327012
CDIF630erm_01875	3.77163	3.26256	3.8548	5.33237		0.447254
CDIF630erm_01877				3.63148		1
CDIF630erm_01878	0.276234	1.61245	4.71945	5.84942	+	2.23767e-05
CDIF630erm_01882	0.563078	1.27929	1.64551	3.02929	+	0.0283485
CDIF630erm_01884	0.249619	0.264744	1.20569	1.46729	+	0.0237003
CDIF630erm_01889	0.814672	1.39398	2.65127	3.15425	+	8.94176e-05
CDIF630erm_01892	1.38346	0.900217	4.50327	5.07638	+	1.65126e-07
CDIF630erm_01900			0.718153	1.48929		1
CDIF630erm_01906		0.532695	0.108661	1.41655		1
CDIF630erm_01909	-1.43375		-0.728791	-1.04124	+	0.0122545
CDIF630erm_01945	0.532816	0.701245	-1.1966	-1.55215	+	0.000281813
CDIF630erm_01961	-0.773095	-0.718723	2.16257	1.92562	+	0.000808
CDIF630erm_01980	0.0593467	-0.193961	1.35976	1.03119	+	0.0633232
CDIF630erm_01982				2.73694		1
CDIF630erm_01984	-0.513699	-0.580113	-0.854989	0.0771074	+	0.0452478
CDIF630erm_01992	5.69532	1.05551	2.56343			0.395658
CDIF630erm_01998	-0.252909	0.179527	0.996839	0.275417		0.210966
CDIF630erm_01999	1.63344	1.20156	3.97258	5.01469	+	3.05607e-05
CDIF630erm_02014	-0.478226	-0.5861	0.789845	0.978617		0.189221
CDIF630erm_02016			2.45325	2.59862		0.652782
CDIF630erm_02035	-0.673569	-1.49113	-1.19252	-0.95062	+	0.129204
CDIF630erm_02036			-0.606186	-0.678436		0.876539
CDIF630erm_02048				0.807088		1
CDIF630erm_02051	-0.270562			1.27188		1
CDIF630erm_02103	-0.520472	-0.0995493	2.34434	2.44764	+	0.000163451
CDIF630erm_02142	2.4493	3.05262	3.83847	3.8539	+	0.123383
CDIF630erm_02148	-0.422734	0.0981855	2.68412	3.46542	+	0.000522033
CDIF630erm_02158	-0.537393	-1.61874	1.95858	1.9926	+	0.000868669
CDIF630erm_02175	-0.283262	-0.244483	2.31419	2.86663	+	0.000153193
CDIF630erm_02177	3.81288	3.64353	2.7987	3.21621	+	0.00320927
CDIF630erm_02178	-1.24882		-0.73668	0.688233	+	0.132784
CDIF630erm_02184	-0.222331	1.37086	0.546465	-1.03149		0.270939
CDIF630erm_02209	0.785669	0.157697	-0.365122	2.62691	+	0.0531551
CDIF630erm_02241	1.08462	0.733279	1.48865	1.6589	+	0.0346412
CDIF630erm_02248			2.19549	3.02453		1
CDIF630erm_02250	1.64201	2.3589	1.03974	0.773595		0.171552
CDIF630erm_02272			2.47784	3.39202		1
CDIF630erm_02282			3.50335	4.15333		1
CDIF630erm_02284	-1.743	-1.78191	0.123919	0.115385	+	0.00496194
CDIF630erm_02291	0.810273	0.626884	0.873281	0.974217		0.182297
CDIF630erm_02318	2.73545	2.4872	2.03056	3.03639		0.590836
CDIF630erm_02331				-1.40141		1
CDIF630erm_02335	-0.931848	0.20574	0.740748	1.02356	+	0.00789364
CDIF630erm_02347	1.15762	1.22945	3.26809	3.27174	+	0.00714374
CDIF630erm_02358	-0.286543	-0.690533	-3.84746	-4.1069	+	6.59332e-06
CDIF630erm_02366		1.27404	1.42498	1.69612		1
CDIF630erm_02368	0.821456	1.55801	2.85302	4.62463	+	8.43134e-06
CDIF630erm_02369	0.459684	-0.69006	0.940657	0.219646		0.35129
CDIF630erm_02370	1.44775	2.03791	2.69306	3.16553	+	2.35159e-05
CDIF630erm_02371	1.49814	1.5824	4.7141	3.23681	+	6.54011e-06
CDIF630erm_02383	-1.52193	-1.54757	-1.68448	-2.2558		0.654792
CDIF630erm_02389		0.978128	1.12086	0.443153		0.185221
CDIF630erm_02393	2.88166	2.91097	3.1531	2.0781		0.266262
CDIF630erm_02425	-0.572349	-0.542518	-2.65676	-3.30322	+	2.55414e-06
CDIF630erm_02427	0.890524	0.567743	3.73423	3.76635	+	1.15923e-10
CDIF630erm_02446			2.80626	2.81858		1
CDIF630erm_02460	2.73549	2.72451	3.5336	3.72901	+	0.0518097
CDIF630erm_02478	1.55784	1.25955	2.41761	2.17544	+	0.111989
CDIF630erm_02486	0.785778	-0.431801	-5.77364			0.676997
CDIF630erm_02487				1.91301		1
CDIF630erm_02493	-1.18585		0.710871	-0.12337		0.305941
CDIF630erm_02495	1.49368	1.5989	2.29833	1.88996	+	0.0895383
CDIF630erm_02497	0.819635	0.747066	0.242872	0.0042963	+	0.0667256
CDIF630erm_02556	0.797742	1.04702	2.34569	2.39669	+	0.000952849
CDIF630erm_02558	0.785126	-0.776669	2.91421	4.30578	+	0.000194693
CDIF630erm_02559	0.794029	1.04613	3.00845	3.98976	+	0.00109307
CDIF630erm_02560	0.142589	-0.223432	1.58422	1.76618	+	0.00656583
CDIF630erm_02567	0.805117	1.51733	3.33173	3.17109	+	0.000477508
CDIF630erm_02570	1.80155	2.68538	2.56674	1.68004		1
CDIF630erm_02574	0.671858	0.557406	2.00674	2.25562	+	0.0143691
CDIF630erm_02581		0.537702	-0.642992			1
CDIF630erm_02587	0.0360022	-1.39971	-0.0640478	1.78341	+	0.00839508
CDIF630erm_02588	-0.182521	-0.246795	1.87492	2.55067	+	0.00249143
CDIF630erm_02589	-0.37271	0.328692	2.63777	4.10954	+	0.000210889
CDIF630erm_02594	-0.342452	1.2234	4.17301	5.08243	+	5.05362e-06
CDIF630erm_02610	0.680373	0.573164	2.03615	2.08	+	0.00512615
CDIF630erm_02611	3.75379	3.17938	4.21536	2.51088		0.255052
CDIF630erm_02612	0.809339	0.533737	2.64812	3.26602	+	0.0188411
CDIF630erm_02619		-1.7825	0.0633259	-0.343221		0.530563
CDIF630erm_02620	-0.618776	-0.14068	1.78973	1.47847	+	0.00433393
CDIF630erm_02621	-0.5199	-0.388415	-0.815039	-0.199729		0.576483
CDIF630erm_02622	-0.416886	1.00994	0.826332	1.62084	+	0.0954641
CDIF630erm_02629	-0.37909	-1.40482	-4.48375	-7.87288	+	8.18911e-06
CDIF630erm_02638	2.6893	3.85	3.51822	4.09587	+	0.130143
CDIF630erm_02640				2.64587		1
CDIF630erm_02644	-0.336317	-1.18955	-4.15581	-5.92317	+	0.000633442
CDIF630erm_02650	-0.634578	-0.859835	-4.72594	-6.41358	+	1.08935e-08
CDIF630erm_02652	1.04634	0.754333	1.99154	2.33521	+	0.0675783
CDIF630erm_02653	0.264069	-1.4667	0.21519	0.706764	+	0.00677414
CDIF630erm_02675	0.679892	1.57747	2.58338	2.29272	+	0.00520558
CDIF630erm_02676	1.72868	0.880019	2.16684	1.71692	+	0.00195973
CDIF630erm_02677	0.584136	1.00497	4.31846	4.63516	+	0.000190655
CDIF630erm_02681			2.40447	2.95529		0.409336
CDIF630erm_02688	0.646314	0.403578	1.99858	3.07739	+	0.00215655
CDIF630erm_02690	1.3495	0.7314	3.3054	3.41278	+	0.000663805
CDIF630erm_02692	1.39983	0.0717502	3.09516	5.1626	+	5.99876e-05
CDIF630erm_02698	-0.399022	-1.44595	-0.957296	-0.346553		0.21282
CDIF630erm_02705		6.95373	7.98003	7.39343		0.174279
CDIF630erm_02707	0.663562	1.28345	2.02192	2.05774	+	0.00061685
CDIF630erm_02708	0.664376	1.04793	3.58806	4.68873	+	3.92976e-06
CDIF630erm_02713	-1.12979	-1.19193	-1.13285	-1.86304		0.4392
CDIF630erm_02719		-0.849376	-0.0315104	-1.38662		0.236343
CDIF630erm_02727	1.37203	1.74241	-4.56571	-4.93217	+	0.0140199
CDIF630erm_02728		-0.995294	-0.30118	0.507376	+	0.00468372
CDIF630erm_02742	-0.0474272	-0.621191	-0.983731	-0.721931		0.417586
CDIF630erm_02743				1.92997		1
CDIF630erm_02745	0.644382	0.704249	0.183729	-2.04266	+	0.000637794
CDIF630erm_02747				-0.462637		1
CDIF630erm_02753	1.06358	0.612027	-3.29803	-2.76596	+	0.00504113
CDIF630erm_02762	-1.00335	-2.01416	2.22187	2.95015	+	0.101494
CDIF630erm_02763	1.34536	1.61088	2.3578	2.01491	+	0.00296686
CDIF630erm_02764	-0.0807228	1.00577	0.165764	0.973303		0.18284
CDIF630erm_02769	2.05082	3.08619	-1.03268	-2.51406	+	8.77528e-06
CDIF630erm_02772	-0.332235	0.00312519	1.36902	1.77426	+	0.000690944
CDIF630erm_02774	0.378372			4.10104	+	0.0139683
CDIF630erm_02784	0.854167	0.775146	2.5695	2.90813	+	2.45492e-05
CDIF630erm_02796	0.304776	-0.286164	-2.23248			1
CDIF630erm_02809		7.87572	7.33217	8.31498		1
CDIF630erm_02812	0.232449	-0.404142	-0.565482	-0.91842	+	0.016738
CDIF630erm_02813	-0.563455	-1.73162	-0.102645	1.39401	+	0.0008652
CDIF630erm_02825	1.307	0.479551	3.85922	4.28652	+	2.40421e-06
CDIF630erm_02828	0.467983	0.815076	2.19381	3.56029	+	0.00164525
CDIF630erm_02831	-2.54217		-4.25961			1
CDIF630erm_02842	-0.543436	-1.03698	1.42449	1.83574	+	0.00189215
CDIF630erm_02843	-1.63724	-1.16043	-0.824547	-0.37013	+	0.047721
CDIF630erm_02844			3.16048	3.36658		0.564964
CDIF630erm_02845	0.0168028	-0.275099	-0.369575	-0.0267935		0.717571
CDIF630erm_02862		8.66354	8.66165	8.51003		0.945031
CDIF630erm_02866	0.0978889	-0.0954237	1.34276	1.96556	+	0.0369204
CDIF630erm_02871	2.21163	2.3485	4.15587	4.52726	+	0.00377196
CDIF630erm_02873	-0.561832	0.0373898	3.04914	3.51787	+	4.78519e-06
CDIF630erm_02877	-0.00556278	0.36704	1.89048	2.77505	+	0.00112267
CDIF630erm_02880	0.779997	0.113878	1.53265	1.518	+	0.00467258
CDIF630erm_02881	2.7761	3.01033	4.06829	6.21274	+	0.0386945
CDIF630erm_02884		2.16101	1.92258	2.83233		0.297801
CDIF630erm_02900	0.168171	-0.336969	2.65117	2.5583	+	0.000120501
CDIF630erm_02921	0.659022	-0.335188	1.47583	1.48025	+	0.0629269
CDIF630erm_02936	2.81247	3.11974	3.62387	3.98064	+	1.77846e-06
CDIF630erm_02937	1.00871	1.43058	4.85892	1.77207	+	0.0229677
CDIF630erm_02946	-0.404184	-0.164843	1.37428	1.86676	+	0.0158576
CDIF630erm_02947	3.9025	4.34508	3.17308	3.59767	+	0.105711
CDIF630erm_02962	0.533927	-0.819651	0.783256	0.243953	+	0.0340847
CDIF630erm_02970	0.542391	1.14889	0.880507	1.08862		0.228914
CDIF630erm_02974	2.67334	2.84411	2.60692	2.5352		0.757701
CDIF630erm_02975	1.1711	1.85271	1.64889	3.72206	+	0.0117771
CDIF630erm_02988	0.576424	0.922153	2.89136	1.32976	+	0.00304248
CDIF630erm_02998	1.66851	1.89662	0.331383	0.319263	+	0.118507
CDIF630erm_03002	5.46495	5.044	4.10415	2.83122	+	0.00488942
CDIF630erm_03003	-0.483932	-0.092021	0.601013	0.179276		0.314587
CDIF630erm_03005			3.79653	2.26454		1
CDIF630erm_03008	2.71992	3.01089	2.50152	3.62286	+	0.1499
CDIF630erm_03018	0.711321	0.428946	1.12521	1.55428	+	0.00224586
CDIF630erm_03019	-0.0801954	-0.396296	0.96851	1.20137		0.314717
CDIF630erm_03024	1.6243	2.01251	-1.40983	-0.226444	+	0.000648456
CDIF630erm_03028	2.09292	1.91797	-2.86702	-3.89706	+	2.57091e-07
CDIF630erm_03029	2.6325	2.2436	-0.936444	-2.37038	+	0.000911768
CDIF630erm_03030	0.816847	0.683722	-1.45465	-1.46882	+	3.91285e-06
CDIF630erm_03031	-0.136759	-0.532938	-3.3546	-5.85188	+	9.14243e-07
CDIF630erm_03034			2.16651	3.23261		1
CDIF630erm_03043	1.06441		0.68021	0.376713		0.901055
CDIF630erm_03047	-0.204972	-0.698692	-1.49763	-1.25308	+	0.0120574
CDIF630erm_03049			0.559737	1.9116		1
CDIF630erm_03050	-0.854391	-1.01108	-3.67828	-3.29524	+	3.11754e-06
CDIF630erm_03052	1.50743	1.34285	-1.59835	-1.78333	+	0.000197
CDIF630erm_03053	-0.318672	-0.262973	-3.6125	-4.66701	+	9.85008e-07
CDIF630erm_03054	-0.0443096	-0.244493	-2.92057	-2.25549	+	5.7557e-06
CDIF630erm_03055	3.02285	3.29843	4.5563	3.22294		0.329586
CDIF630erm_03056	-1.34549	-1.6786	-4.21794	-3.15521	+	5.92901e-07
CDIF630erm_03057	-0.669188	-0.371141	-3.37537	-2.44745	+	3.22569e-05
CDIF630erm_03058	0.079751	0.322272	-2.88353	-3.87951	+	7.67843e-08
CDIF630erm_03059	0.289551	0.0906124	-3.72049	-3.81083	+	2.64344e-06
CDIF630erm_03060	1.04787	-0.686104	-5.08335	-6.45062	+	2.80932e-06
CDIF630erm_03062	3.29872	2.04221	-1.32556	-1.41791	+	4.91407e-06
CDIF630erm_03063	-0.299891	-0.904976	-4.90441	-6.08896	+	0.00015297
CDIF630erm_03066			0.492291	-0.8091		0.438838
CDIF630erm_03067			2.68229	2.09418		1
CDIF630erm_03094	3.56764	3.90649	0.517772	-0.0376406	+	2.20895e-06
CDIF630erm_03096	-1.68446	-1.09999	-8.51776	-7.9872	+	1.25928e-05
CDIF630erm_03107	-0.630476	-0.651361	-0.271322	-0.783762		0.797264
CDIF630erm_03109	-0.23631	0.0880289	0.47544	1.42635	+	0.00887876
CDIF630erm_03110			2.6632	1.7939		1
CDIF630erm_03135		6.13529	8.20623	7.04974	+	0.0278262
CDIF630erm_03250	2.62525	4.11413	4.87208	4.89834	+	2.38472e-08
CDIF630erm_03264	-0.426668	0.622212	-0.91326	-1.43048	+	0.0188411
CDIF630erm_03283	3.3522	2.51562	2.63757	2.28467		0.280492
CDIF630erm_03287		8.57421	8.10983	8.72284		0.219134
CDIF630erm_03291	0.193909	-1.02264	1.81032	2.29283	+	0.0368815
CDIF630erm_03311	-0.641561	-0.530241	1.76008	1.57237	+	0.00103713
CDIF630erm_03312	0.721676	1.20255	2.46038	1.04872	+	0.0344821
CDIF630erm_03313				2.9265		1
CDIF630erm_03325	0.932421	0.395691	2.77689	3.57395	+	9.80438e-05
CDIF630erm_03327	4.26376	3.99445	2.81086	1.28777	+	5.64173e-06
CDIF630erm_03382	3.93348	5.28031	4.51472	4.39963		0.643328
CDIF630erm_03429	0.117785	-0.252963	-6.60581	-6.60607	+	8.07544e-05
CDIF630erm_03458		0.367133		3.73711		1
CDIF630erm_03462	0.221348	0.613604	2.3156	2.90032	+	1.31542e-05
CDIF630erm_03463	1.37254	1.45323	3.26842	3.65671	+	6.19889e-05
CDIF630erm_03464	1.68692	1.8338	3.88993	5.32289	+	2.8966e-07
CDIF630erm_03465	1.89871	2.09146	3.60827	3.99114	+	1.16e-06
CDIF630erm_03466	2.20897	3.34541	4.04411	3.32927	+	2.44576e-07
CDIF630erm_03467	0.113523	-0.427793	0.202168	0.755199		0.911824
CDIF630erm_03484	2.62409	2.71701	-0.490317	-0.754838	+	3.58178e-05
CDIF630erm_03516	3.12407	1.44659	2.29985	3.25153	+	0.0527611
CDIF630erm_03517	-0.448143	0.0390425	0.211842	0.240679		0.961722
CDIF630erm_03518	0.868415	1.52627	2.9842	2.92597	+	0.000746422
CDIF630erm_03521	-0.56788	-0.401124	1.52947	2.47022	+	0.000634552
CDIF630erm_03522	-0.0939417	-0.123238	1.63888	2.17449	+	0.000993915
CDIF630erm_03523	0.606804		1.33465	0.526774		0.78218
CDIF630erm_03525			3.99474	3.44281		0.173592
CDIF630erm_03527		1.28809	1.36559	3.37943	+	0.0152221
CDIF630erm_03528	0.625326	1.63164	2.22891	3.10421	+	0.000655172
CDIF630erm_03533	0.24642	0.016449	0.325233	0.356131		0.348961
CDIF630erm_03536	-0.204215	0.481265	0.840024	1.39086		0.22746
CDIF630erm_03537	3.62981	2.68186	4.71837	5.83879	+	1.05291e-07
CDIF630erm_03540	2.07806	2.18193	2.71893	3.37024	+	5.69806e-07
CDIF630erm_03542	-1.23765	-0.404492	-4.75658	-4.04237	+	0.000404002
CDIF630erm_03544	5.00899	3.51318	2.10003	1.39421	+	0.030872
CDIF630erm_03547			2.40582	2.5892		1
CDIF630erm_03550				3.29317		1
CDIF630erm_03553	0.468275	0.732001	1.79076	0.757437	+	0.000287013
CDIF630erm_03569			2.48852	2.89859		0.264163
CDIF630erm_03581	-0.179478		-0.321244	2.56565	+	0.12132
CDIF630erm_03582			1.79656	0.175445		1
CDIF630erm_03585	0.40635	1.11374	1.77123	1.84942	+	0.00590183
CDIF630erm_03589				3.89445		1
CDIF630erm_03601		-1.21041	2.16572			1
CDIF630erm_03602	0.533077		0.577479	-0.648349		0.488115
CDIF630erm_03605	0.324631	0.180729	0.919017	0.991814		0.292049
CDIF630erm_03606	0.473917	1.37151	3.93109	4.85217	+	3.26546e-05
CDIF630erm_03607	0.299652	1.2574	2.51712	2.73256	+	0.00541359
CDIF630erm_03655	-0.0907292	-0.403153	1.17023	0.434393		0.188793
CDIF630erm_03666	1.28112	-0.0394535	-3.58578	-3.14159	+	0.000150867
CDIF630erm_03677	-0.959954	-0.733611	0.386452	0.281831	+	0.0796896
CDIF630erm_03699	1.6994	1.90665	3.30324	3.36184	+	0.00190669
CDIF630erm_03700	1.03055	0.931798	3.27291	2.64764	+	0.00075777
CDIF630erm_03703	-0.264891		1.2253	1.6561	+	0.0790479
CDIF630erm_03705		-0.431772	-0.168396	1.61849	+	0.0846907
CDIF630erm_03714	-1.99901	-1.54231		-2.48518		1
CDIF630erm_03727	0.115511	0.209155	1.22033	1.08219	+	0.027138
CDIF630erm_03734	-0.802466	-0.757914	1.368	2.10759	+	0.0329445
CDIF630erm_03748				0.289191		1
CDIF630erm_03770	3.41376	3.6213	3.72717	4.28591		0.316739
CDIF630erm_03771	1.11646	1.04651	2.5344	1.24825		0.391257
CDIF630erm_03774	0.414903	0.586933	1.50836	2.12678	+	0.0578136
CDIF630erm_03776	0.543135	0.330034		0.915315		1
CDIF630erm_03779	-0.517296	-0.782515	1.03514	3.13208	+	0.00123929
CDIF630erm_03781	1.34311	1.0571	2.82378	3.48589	+	0.0329957
CDIF630erm_03782	-0.224053	0.114103	-0.671155	3.10064	+	0.0209978
CDIF630erm_03788			3.00009	2.7857		0.759711
CDIF630erm_03790	0.578507	-0.376214	0.603737	0.744448		1
CDIF630erm_03791	2.72231	3.30072	6.39259	6.29103	+	0.0121831
CDIF630erm_03795	0.126079	-0.68694	0.627337	1.39601		0.680954
CDIF630erm_03801	-0.874378		-1.19694	-0.185062		1
CDIF630erm_03813	0.407016	0.369641	-0.263721	-0.433735	+	0.0911655
CDIF630erm_03826		-0.0921211	-1.29025	-0.342524		0.436922
CDIF630erm_03828	3.89014	3.98092	6.06636	2.39069		0.368971
CDIF630erm_03831		-0.0197043	1.29465	0.268263	+	0.0617135
CDIF630erm_03835	-0.260515	0.0243902	1.43234	2.37676	+	0.0293428
CDIF630erm_03854	1.09468	1.09107	2.26394	1.65937	+	0.0426006
CDIF630erm_03859	2.08346	0.63372	1.94631	5.16026	+	0.000251552
CDIF630erm_03872	1.07436	0.698145	1.54116	2.90208	+	0.000486572
CDIF630erm_03873	-0.26929	1.03614	2.00313	0.965349	+	0.0236364
CDIF630erm_03875	-0.137449	-0.53586	1.5017	1.42489	+	0.00122626
CDIF630erm_03890		-0.434	0.36776	1.62786	+	0.00630041
CDIF630erm_03892	0.326959	-0.611788	2.42637	2.57714	+	2.19283e-05
CDIF630erm_03902	-2.12832	-2.23048	-1.37191	-1.73551		1
CDIF630erm_03910	0.266628	0.125211	1.45248	1.52061	+	0.0414378
CDIF630erm_03911	0.51346	-0.412782	0.441681	1.05693		0.168523
CDIF630erm_03912	-0.50164	-0.485619	0.707819	0.13398	+	0.0930429
CDIF630erm_03914	0.86954	1.17383	1.70609	2.73833	+	0.00764006
CDIF630erm_03915			2.96529	4.32838	+	0.124393
CDIF630erm_03917		0.441232	0.914746	0.725117		0.769852
CDIF630erm_03920	0.495265	1.16239	0.653633	3.85454	+	0.00275959
CDIF630erm_03923	0.209438	1.74195	-1.65206	-1.20819	+	0.0175173
CDIF630erm_03930	1.1135		1.26725	1.67191	+	0.118677
CDIF630erm_03983	1.09225	0.94235	2.49231	3.11674	+	0.00120545
CDIF630erm_03986	0.266978	1.68283	3.01256	3.72989	+	8.49106e-05
CDIF630erm_03989			4.51471	6.33103		1
CDIF630erm_03991	1.32996	-0.0151672	1.37914	-0.736884		0.588511
CDIF630erm_03992	2.60967	1.37952	0.0960612	5.32132	+	0.0228518
CDIF630erm_03993	0.502548	0.800072	1.73662	2.34101	+	0.000253823
CDIF630erm_03998	-0.578196	-0.443489	-2.27581	-1.93286	+	0.0215989
CDIF630erm_04005	2.84103	3.1644	2.08279	2.59238		1
CDIF630erm_04007	3.75122	3.72959	4.13396	3.42547		0.822862
CDIF630erm_04114	-0.741859	-0.0303278	0.382989	-0.0507622		0.246582
