# Supplementary material for: Metabolic Reprogramming of Clostridioides difficile During the Stationary Phase With the Induction of Toxin Production
Source: Front Microbiol. 2018 Aug 21;9:1970. doi: 10.3389/fmicb.2018.01970 (PMC6110889; doi:10.3389/fmicb.2018.01970)
Supplement: Supplementary file 6 [file Table_3.XLSX]

## Sheet: Intracellular metabolites
Metabolic reprogramming with the induction of toxin production of Clostridioides difficile during the stationary phase
Supplemental File 3: Data of the gas chromatography mass spectrometry based analysis of intracellular compounds. Shown are the normalized peak areas of the singe values, the mean values and the standard errors measured for C. difficile 630∆erm in the exponential (14.5 h), transient (17.25 h, trans) and three times in stationary phase (19.25: stat1, 24.25: stat2 and 29.25 h: stat3). Metabolites un…
Derivative_Group	Exp 1	Exp 2	Exp 3	Exp 4	Exp 5	Exp 6	Exp 7	Exp 8	Exp 9	Exp 10	Exp 11	Exp 12	Trans 1	Trans 2	Trans 3	Trans 4	Trans 5	Trans 6	Trans 7	Trans 8	Trans 9	Trans 10	Trans 11	Trans 12	Stat1 1	Stat1 2	Stat1 3	Stat1 4	Stat1 5	Stat1 6	Stat1 7	Stat1 8	Stat1 9	Stat1 10	Stat1 11	Stat1 12	Stat2 1	Stat2 2	Stat2 3	Stat2 4	Stat2 5	Stat2 6	Stat2 7	Stat2 8	Stat2 9	Stat2 10	Stat2 11	Stat2 12	Stat3 1
(4-hydroxyphenyl)acetate	4101.26	3581.26	4643.15	3004.2	4927.9	5732.58	4624.4	4712.84	3920.43	5132.85	4595.44	5967.33	4441.95	2596.23	4252.35	4330.85	4223.11	4370.15	4739.84	4743.74	3861.36	4966.69	4945.36	4833.95	5112.96	3896.21	4031.54	3967.5	4215.83	4027.01	2758.62	6164.52	5588.69	4003.39	4921.56	4106.73	6839.85	9065.68	7609.04	7302.7	7464.86	9101.81	7510.42	9166.03	6908.85	8125.68	10292.5	8355.01	6760.66
2-aminobutanoate	0	0	0	0	0	0	0	0	0	0	0	0	0	0	0	0	0	0	0	0	0	0	0	0	24292.7	15615.2	27418.1	22003	18196.5	18370.1	14508.8	16542.7	18099.5	14807.6	17808.1	13203.1	0	0	0	0	0	0	0	0	0	0	0	0	0
2-hydroxybutanoate	0	0	0	0	0	0	0	0	0	0	0	0	205337	105563	205520	177651	166005	163151	195287	147272	29904.7	123040	185076	167636	153207	92609.4	218168	99852.6	104365	103723	127751	148840	144075	75784.1	122007	66363.9	131187	168196	129708	164069	165065	190892	181484	210924	146285	203334	363749	232961	181526
2-hydroxy-glutarate	0	0	0	0	0	0	0	0	0	0	0	0	0	0	0	0	0	0	0	0	0	0	0	0	6322.19	4528.23	3937.42	4032.06	3080.47	3341.97	5704	7035.53	6209.16	2993.68	4968.86	3899.32	0	0	0	0	0	0	0	0	0	0	0	0	0
2-hydroxyisocaproate	34424.5	24873.8	31890	22266.2	34484.1	54267.6	41659.9	35120.7	45119.2	39818.6	33020	40855.1	113788	76771.9	74733.6	107337	56735.5	51667.7	66434.1	88494.2	57179.7	64615.3	65359.9	87833	81046.7	52953.2	127083	56593.7	65905	60711.2	72511.6	73741.1	72444.1	37724.8	72905	57616	85534.8	100180	79949.5	102210	95500.9	126035	108500	121431	88828.1	135307	220845	148641	129893
2-oxoglutarate	292278	63302.4	163656	56532	156390	77517.2	42175	131522	76864.7	183931	64499.4	62863.3	22963.5	19364	32684.2	8038.75	37511.5	13459.1	22220.8	13991.2	10082.6	6718.03	9353.07	8248.43	247549	214631	53808.1	61505.9	45379.2	57084.7	118418	85606.2	72881.6	52933.1	69868.3	37366.1	20377.2	25571.5	30026.6	26890.6	14274.1	41857	38492.9	25477.7	10732.4	20215.8	28739.6	42759.5	36123
2-oxo-isocaproic-acid	4374.1	3533.12	4425.92	3598.96	5289.32	5767.31	6017.39	4859.62	5136.84	5611.1	5274.8	6898.84	0	0	0	0	0	0	0	0	0	0	0	0	0	0	0	0	0	0	0	0	0	0	0	0	0	0	0	0	0	0	0	0	0	0	0	0	0
2-phosphoglycolate	5315.18	5988.72	4889.09	3638.42	5092.87	5673.14	9156.67	5526.08	6600.65	0	4933.78	0	4631.02	3595.96	5254.53	3827.8	4794.54	4866.54	6485.83	5351.68	4735.37	7093.45	5975.57	6093.94	0	0	0	0	0	0	0	0	0	0	0	0	0	0	0	0	0	0	0	0	0	0	0	0	0
3-(4-hydroxyphenyl)-lactate	0	0	0	0	0	0	0	0	0	0	0	0	5997.73	1032.99	4959.95	6934.81	4108.59	4345.15	5171.93	5652.41	4116.98	4736.19	5059.8	5397.8	4565.77	3333.44	5250.9	4216.26	4180.78	4579.46	4044.01	5342.45	4799.06	4055.96	4286.31	3837.4	5465.88	7178.95	6512.88	6235.05	6305.82	7635.02	6355.42	7794.65	6721.14	6878.22	9467.43	6774.62	6002.37
3-hydroxyisovaleric acid	9117.72	9778.55	10434.7	8558.16	12335.3	11151.1	11006.7	8617.98	11054.5	9987.01	10048.7	9204.51	0	0	0	0	0	0	0	0	0	0	0	0	0	0	0	0	0	0	0	0	0	0	0	0	0	0	0	0	0	0	0	0	0	0	0	0	0
3-hydroxypyridine	7964.46	6851.78	9478.61	6618.03	12841.4	11158.7	11581.5	9413.32	10076.8	9522.84	8869.64	10931.5	8875.2	7010.94	9453.19	12514.8	8379.32	9444.44	10764.2	11087.7	8743.56	11948.8	10220.4	10110.1	10803.5	7702.22	10246.7	9447.76	9342.46	10974.7	8461.3	8626.16	9796.76	9454.9	9767.76	8774.06	10630.8	11084.7	11901.8	8998.37	10425.4	13274.7	11991.4	13454	9726.94	11812	11500	12874.6	7674.63
3-phenyllactate	0	0	0	0	0	0	0	0	0	0	0	0	17006.8	10724.2	13641.3	16972.1	11816.3	12507.5	14578.2	12965	9785	12562.8	12769.9	14312	18334.5	12854.7	21688.7	10988.9	10979.1	11734.2	15624.4	17979.9	17108.2	8047.41	14907.3	9718.98	14866.8	21670.8	16544	19489.2	15998.1	20525.7	20230.5	22703.3	13947.3	20935.2	33713	21755	20342.2
3-phosphoglycerate	11526.8	6659.28	5968.1	4008.28	4932.59	9975.23	2759.65	7712.38	9095.48	8932.2	6186.9	7180.11	4668.17	3725.42	4963.47	0	8992.57	5464.91	4025.22	0	4416.99	0	6154.37	0	0	0	0	0	0	0	0	0	0	0	0	0	0	0	0	0	0	0	0	0	0	0	0	0	0
5-aminopentanoic-acid (5-aminovalerate)	1.81893e+06	842326	1.46429e+06	876840	1.45791e+06	2.36972e+06	1.39622e+06	1.48945e+06	1.74258e+06	2.76967e+06	1.46493e+06	2.06316e+06	2.13174e+06	1.25465e+06	2.14941e+06	1.91288e+06	1.84166e+06	1.41539e+06	1.71268e+06	1.38462e+06	1.05192e+06	1.01923e+06	1.46645e+06	1.22896e+06	3.6894e+06	2.97199e+06	2.88695e+06	1.63014e+06	1.62682e+06	1.51644e+06	3.62648e+06	2.68526e+06	1.58629e+06	1.19043e+06	2.84663e+06	1.48063e+06	3.67607e+06	2.99101e+06	5.12172e+06	3.61176e+06	2.98257e+06	5.01666e+06	4.037e+06	5.96677e+06	2.86182e+06	4.42983e+06	5.31079e+06	5.56604e+06	3.83136e+06
alanine	849537	604802	1.11126e+06	668568	1.01933e+06	1.14292e+06	827664	707946	998183	1.37266e+06	896545	993448	2.51857e+06	1.72866e+06	1.65778e+06	1.98306e+06	1.52515e+06	1.47885e+06	1.79927e+06	1.58862e+06	1.08902e+06	1.26602e+06	1.59905e+06	996276	1.74802e+06	1.43726e+06	2.67255e+06	1.5849e+06	1.31527e+06	1.39435e+06	1.68538e+06	1.50252e+06	1.29971e+06	774768	2.19071e+06	1.44619e+06	1.0586e+06	1.13304e+06	1.06224e+06	876959	824435	1.56363e+06	1.09979e+06	1.22779e+06	712971	995188	1.00172e+06	1.42549e+06	666780
all-trans-squalene	45489.2	74273.5	63556.4	57175.9	41068.1	31597.9	53069.8	37308.1	34785	38027.4	14254.2	19565.5	199125	214228	167117	222209	119008	86059.2	229890	245221	61779.9	116981	176720	224617	235183	253898	206940	239573	144548	221129	181971	250872	357391	286559	192745	118500	204853	332685	232358	323045	160465	105983	378152	225946	128455	170677	297345	270467	271278
aspartate	377714	217336	354253	197771	329049	626971	372775	300149	397147	437939	330958	466836	291645	188663	331163	214562	338921	263550	287748	207257	199574	148456	277553	204061	237758	307168	447619	280004	193931	161331	496648	207623	160661	111148	310847	231028	212039	254121	355046	335953	210024	340804	293205	392185	181406	363579	260912	373531	150308
benzoate	16178	16968.9	19908.7	16895.3	19921	20058.3	21736.1	16566.3	17960.5	17997.7	18026	20755.5	17225.8	12810.7	13116.3	18360.4	12681.6	13268.8	14113.2	19771.7	13488.9	15972.4	15160.9	15841.5	17592.1	11836.1	12720.6	11295.3	12932.2	12465.7	11604	16357.8	15665	11843.8	14458.8	12523.3	32255.9	33072.5	22118.8	26369.8	31111.8	27288.6	30519.6	25391.7	30375.2	21393	28715.3	30466.8	18619.9
D160125_1608.51	120793	53280.9	110337	59947.4	124496	89500.1	125475	112864	93152.8	90056.4	72341.6	105824	0	0	0	0	0	0	0	0	0	0	0	0	0	0	0	0	0	0	0	0	0	0	0	0	0	0	0	0	0	0	0	0	0	0	0	0	0
diethylene glycol	59987.7	63034.1	60430.3	60081.1	78660.2	64411.3	72293	56888	65804.3	59136.6	59210.8	61119.4	76162.4	57032.2	63078.9	73667.4	58070.6	63903	62081.3	70037.5	61978.9	63427.1	67377.4	64733.1	74468.9	52409.4	65059.5	53678.4	58939.4	58142.3	55232.4	72107.9	75178.3	53265	64917.2	55019.6	92014.6	97864.3	83860.9	81116.8	94557.4	96120.5	94183.8	92298.9	97912.9	94025	126045	99377.6	92557.5
fructose-1-phosphate	4523.88	3566.02	4718.48	2880.7	5839.87	6039.75	3854.25	5290.61	4071.61	4652.55	5661.66	4880.1	0	0	0	0	0	0	0	0	0	0	0	0	0	0	0	0	0	0	0	0	0	0	0	0	0	0	0	0	0	0	0	0	0	0	0	0	0
fumarate	5859.53	6151.96	7954.46	3938.32	7520.51	8269.88	11475.5	6218.58	5980.34	6674.8	6916.48	9024.88	4779.87	3293.19	5165.65	6487.49	4471.66	5190.02	6339.76	6039.1	4704.06	5418.78	5641.34	6087.16	6742.65	6064.65	5526.52	5660.44	4833.26	6203.8	5704.65	9011.09	7440.65	5205.62	6541.07	4972.5	0	0	0	0	0	0	0	0	0	0	0	0	0
glucose	747073	548006	742370	412462	488797	1.76272e+06	690199	1.06769e+06	958273	1.13099e+06	744581	1.2028e+06	194279	142355	436969	246531	359710	377530	362878	190538	186827	192661	269220	105553	158736	83736.9	108506	71618.2	93271.4	81801.7	46003.5	158095	172683	85924.6	88212.4	59828.4	196040	200157	169345	149203	205185	264958	181081	223594	186332	176125	195200	162430	153834
glucose-6-phosphate	56197.2	28113.2	47867.4	19471	41092.4	30590.2	10545.1	27395.3	31313.1	77873.6	28786.5	20388.9	21959.8	14520.6	23446.5	11442.7	32471.9	21832.6	14425	10730.6	13927.9	8672.12	12888.1	0	0	0	0	0	0	0	0	0	0	0	0	0	0	0	0	0	0	0	0	0	0	0	0	0	0
glutamate	1.88662e+06	1.54885e+06	2.4461e+06	1.45191e+06	3.57963e+06	1.63808e+06	222660	590752	281038	4.81443e+06	2.43281e+06	3.07392e+06	2.98388e+06	1.71453e+06	1.39979e+06	1.6378e+06	255493	111863	696671	2.31769e+06	1.40415e+06	248826	1.32577e+06	455061	1.00628e+07	8.04138e+06	2.02361e+06	1.58178e+06	739565	128409	1.0819e+07	8.73769e+06	5.43714e+06	79170	8.22776e+06	467322	3.76293e+06	3.89245e+06	4.57155e+06	3.31103e+06	3.17785e+06	6.7942e+06	4.90457e+06	4.39899e+06	2.02225e+06	5.93658e+06	2.1418e+06	3.96182e+06	996470
glutarate	2691.38	2747.13	3703.88	2767.92	4320.97	4268.42	3885.2	3234.03	2987.98	3493.9	2974.59	6222.68	3487.75	2008.94	2954.07	4231.97	2981.75	5441.61	4255.86	5025.81	3631.88	4559.84	5054.06	4642.35	0	0	0	0	0	0	0	0	0	0	0	0	5864.83	6916.14	7246.14	5727.88	7069.36	7588.86	6223.5	6731.88	5759.1	7362.65	7686.67	6235.22	4246.59
glycerol-3-phosphate	18783.1	20740.3	30107.4	27252.6	19688	14109.3	16255	14719.1	26994.2	25370.8	10588.9	31727.4	17567.2	18830.6	16215.6	17434.9	18560.3	12261	25665.7	20740.1	12408.4	16911.7	17206.2	18433.9	9667.12	13533.2	25587.3	29285.8	18515.8	30307.7	14165.5	11463.8	11676.6	27330.4	11799.4	20717.3	13398.2	14865.1	15223.4	14815.9	12083.2	16157.3	17163.2	17730.8	10790.2	15638.8	16925.9	15377.8	14786.7
glycine	335460	228902	356414	189552	249897	589218	370947	295523	398695	456607	302660	536522	156775	111286	259838	198691	186251	216661	216931	126276	117438	112610	131640	79883.7	193689	73889.1	141339	64128	82298.3	77048.1	82455.5	148279	124269	57076.6	93288.6	50410.2	91094.6	79640.4	79253.7	80172.2	103201	108823	74778	100535	87455.8	105391	130247	95356.1	90538.6
glycolate	10247.4	8996.71	11487.9	7844.84	11457.8	12866.7	14028.7	9742.23	10611	9626.82	9443.84	11413.6	10060.2	6433.42	8567.4	10945.2	8619.28	8796.46	10049.9	10541	8997.75	10286.5	9756.33	9859.72	10850.9	8944.85	8795.77	11211.5	8535.11	9374.3	7290.76	11770.1	11960.9	8410.4	10293.8	7960.62	12416.2	15176.1	11913.4	11045.6	13116.4	16833.4	13579.5	15163.6	12571.6	12315.4	14697.9	13752.5	10112.3
hexanoate	16500.5	18036.7	18916.1	41951.8	18580.2	19677.9	154147	14543.7	15649	16082.2	18213.4	18695.3	17163.7	14345	288710	279343	11350.4	16273.2	284817	193680	175838	16329.4	16074.5	16289.2	18435.7	11884.6	14152.2	11875.8	12230.1	13571.5	10317.1	17000.6	19219.6	11797.6	14285.6	11184.7	15659.8	18913.3	14490.4	18569.6	18275.5	21940.2	168916	17729.3	16017.8	15532.4	27065	19215.9	9281.38
isocaproate	85610.5	73793.3	113237	41951.8	92252	130738	11784.5	101567	8352.61	110604	106024	81421.8	283040	161764	288710	279343	187319	245380	284817	193680	175838	167561	204279	174826	214447	109790	313521	128288	129147	147789	129991	165912	195741	81709.2	168605	104187	100800	153780	101046	177342	106593	182955	168916	168780	91848.8	155304	429588	199837	50346.8
isoleucine	379523	223044	372701	193482	326098	543719	429263	396669	449402	460373	353603	423792	136341	104947	280397	140001	219475	213610	277524	104097	184080	82596.4	218019	107620	109587	85760	132140	85811.3	80079	98810.3	152873	91731.2	72160.1	66903.2	96554.7	102755	80294.3	97972.4	92797.9	113457	88201.6	137206	113762	116034	84199.7	127987	176700	170163	101598
lactate	41358.6	43275.2	45361.8	62339	53205.5	60639.9	69890.7	84793.5	45906.9	94014.8	37032.6	85641.5	424016	175820	277943	236176	196896	187069	273858	342043	124491	244697	222139	324609	423588	258491	347103	262205	160545	174462	324812	239508	382896	115134	337434	158799	257839	497168	411790	457029	473465	595997	324375	682636	431268	519351	1.10489e+06	703454	521842
leucine	392182	211097	382315	186287	333805	702239	440250	385513	524947	403530	351768	493965	55083.1	43039	84113.6	59897.6	63076.6	66984.3	85786.5	50881.2	54349.3	45172.3	49257.4	32900.6	28431.1	18088.5	31350.4	17072.8	20544.9	26694.5	14286.6	23180.9	20568.8	16606.1	16382.8	14881.6	0	0	0	0	0	0	0	0	0	0	0	0	0
lysine	106281	96643.7	62116.7	122408	130143	267845	3064.74	15689.7	0	249884	201933	210286	244212	23936.7	10719.5	6129.87	0	0	0	79432.2	0	0	0	0	1.69137e+06	858733	0	0	0	0	941662	1.1891e+06	518453	0	625662	0	987349	1.60017e+06	1.94277e+06	1.41807e+06	493134	2.75887e+06	1.88827e+06	1.16691e+06	135805	2.19315e+06	27990.4	1.22839e+06	0
methionine	69626.6	49457.5	58206.9	49519.8	72565.3	126347	65495.8	70973.4	86473.1	90356.2	95242	110343	71400.8	44342.1	73691.2	56895.7	63036.8	64422.2	61276.1	45859.1	41768.4	34357.1	52044	40727.1	95630.9	72092.6	74040.4	35884	33918.8	39900.2	113514	71924.9	57265.8	25912.4	85112.1	26632.3	43013.2	46851.6	36687.3	50606.3	42522.3	71748.8	56067.7	50004.6	33330.5	59354.5	54226.6	67249.3	42508.6
NA_1067.1	0	0	0	0	0	0	0	0	0	0	0	0	4886.39	2735	3481.42	4471.58	14043.7	3407.14	4951.91	4886.16	4250.85	3939.72	3450.91	3721.31	5337.75	4128.81	3992.36	4635.68	4612.95	4496.69	4332.88	5406.52	6383.7	4550.04	5283.46	3853.41	6658.92	7686.12	6822.54	5851.3	6749.4	7839.13	6676.13	7174.63	6155.75	6902.44	7721.54	6950.51	0
NA_1067.51	29424.8	22475.2	29634	15377.4	23830.4	17694.8	22243.2	22529.3	19136.5	23864.5	23385.6	13512.5	32962.3	20899.6	29708.7	31289.1	51597.3	65667.4	39261.9	28611.2	35436.5	30317	39270.5	21734.5	28701.4	13245.6	24306.2	23416.8	27045.4	27907.4	13546.8	27390.3	31192.9	25806.3	16217.1	21455.2	45908.4	28830.8	19527.4	21893.4	33343.4	39285.1	27483.4	28407.7	37062.4	22593.7	24954.3	14506.2	35745.8
NA201002	76362.6	51628.1	71387.1	39818.3	76136.3	57811.6	67581.4	42243.4	74031.4	75494.2	61797.4	85472.3	57908.3	41919.9	60116.4	84573.4	53387.3	50696.5	63595.9	72273.2	48430.9	35713.4	95494.8	31272.9	0	0	0	0	0	0	0	0	0	0	0	0	0	0	0	0	0	0	0	0	0	0	0	0	0
NA228	136487	88100.6	126019	83056.9	143535	129356	140417	125742	129191	154205	112942	132149	83147.5	66643.6	89309.9	97555.3	106619	92670.5	116580	110740	91630	106644	106705	79263.9	104613	80889.2	107077	108391	99581.8	116555	78340.4	116764	90478.1	104613	75339.3	97743.7	60411.3	79794.4	103185	78288.5	71485	91159.5	73573.6	92258.7	77702.9	99511.9	86129.8	77253.4	61156.5
NA262	30781.9	226465	32550.1	30274.6	26755.6	59545.5	24491.6	28124.8	21640.1	349985	286143	58728.9	0	0	0	0	0	0	0	0	0	0	0	0	0	0	0	0	0	0	0	0	0	0	0	0	0	0	0	0	0	0	0	0	0	0	0	0	0
NA283	6995.69	5944.87	7052.86	4551.02	7343.24	14443.9	6745.25	8877.75	7319.39	9870.69	8798.61	11739.8	0	0	0	0	0	0	0	0	0	0	0	0	0	0	0	0	0	0	0	0	0	0	0	0	0	0	0	0	0	0	0	0	0	0	0	0	0
NA376	23161.8	9982.1	17346.5	7383.51	17276.6	10046.2	7178.58	11437.6	12607.9	21267.1	9906.01	7586.24	14877.5	13091.6	15231.2	12718.6	21124.5	15712	13838.6	12643.2	12462.4	14947.9	12662.6	8468.85	0	0	0	0	0	0	0	0	0	0	0	0	0	0	0	0	0	0	0	0	0	0	0	0	0
NA835	35300.7	39163.5	33161	67283.4	33561.2	32490.7	27719	19112.9	36134.8	31055.9	14908.4	9599.16	30254.6	26913.8	37964.7	40577.2	34372.7	24565	35570.6	43712.8	19535.3	27954.1	50736.4	31663.4	33954.1	26884.8	24399.4	25609.5	22430.5	25323	27675.2	33568.2	34723.4	30744.4	20049.1	16299.4	67304	94841.6	37268.4	62545.6	58278.2	34751.7	73845.6	43485.9	51518.4	27283.4	83563.3	61379.1	75182.6
N-acetyl-4-aminobutyrate	806116	306963	639961	298144	780073	437028	259241	235738	132843	1.05355e+06	291384	476827	0	0	0	0	0	0	0	0	0	0	0	0	0	0	0	0	0	0	0	0	0	0	0	0	0	0	0	0	0	0	0	0	0	0	0	0	0
N-carboxyglycine	14471.4	9647.9	7937.76	68767.8	41306.3	6298.36	4612.37	11646.6	5865.48	6208.42	69287.3	9527.22	206316	71633.7	6021.22	9534.23	19113.4	5727.99	8224.28	104722	26977.5	8319.51	29107.4	15445	0	0	0	0	0	0	0	0	0	0	0	0	0	0	0	0	0	0	0	0	0	0	0	0	0
Nicotinamide	9163.45	20043.6	10726.7	28470.9	27294.9	19514.8	9803.9	6185.29	0	17346.2	70067	28569.6	167823	85818.8	46964	72462.7	17457.4	10916.4	35274.4	137454	50586.9	31563.2	43500	31100.1	123449	139733	34812.5	52531.5	33085.2	16958.3	53828	53331.4	50785.5	19516.3	123151	24465.2	46494.5	60098.2	20867.2	15702.2	19605.1	53023.1	32476.9	20508.1	18657.1	22223.2	10395.7	12312.1	8939.87
nicotinic acid	32877.7	13621.7	26809.9	12536.9	30679.1	18573.6	14397.2	19085.5	18656.3	32747.3	17662	17128.9	8775.58	6777.82	12477.6	8804.8	16171.2	14273.3	12943.9	9640.58	11669.8	10203.7	13570.9	8809.47	18083.1	17331.3	9091.22	8662.04	6697.57	9411.93	19998.5	15741.5	13840.6	7849.25	16664.4	7209.53	6152.15	14320.2	15094	14456.9	13143.4	17810.6	14039	15861.1	9720.77	17470.1	15305.7	16990.4	7261.62
oxalate	4076.25	4049.29	5250.3	3690.71	4094.94	4814.68	7702.64	4948.71	4059.25	3275.88	3361.11	6686.15	3355.53	2732.55	3827.48	6488.5	3189.64	3659.2	4815.2	5710.63	3614.56	5647.17	4087.33	5423.56	4390.05	3977.51	3634.24	4275.91	4014.47	3747.69	3274.69	6427.65	6473.78	4235.68	5306.96	3731.49	6467.99	7979.08	6924.22	6231.28	7185.7	8567.52	7015.15	7203.84	6029.01	7847.3	3432.4	6528.58	0
phenylacetate	5239.84	3971.4	6295.45	3757.29	7869.96	8051.53	7297.19	5852.64	6044.31	6278.22	5664.97	7667.39	7258.14	3728.02	6111.23	7976.72	5780.13	5314.86	5976.94	6950.58	5348.27	6116.69	5740.28	6732.1	7218.82	4911.34	6342.82	4777.5	5180.34	5593.15	5127.32	6749.32	6919.46	4086.91	5902.02	3762.24	7676.03	11318.2	9483.82	11160.9	9039.54	11835.5	12258.5	13010.2	7668.33	12530.6	18045.3	13671.7	10748.1
phenylalanine	174471	192361	197988	169248	235805	164123	86535.4	111975	111514	245213	302811	238999	226525	100588	83832	82875.8	63925.2	52557.8	59142.8	156484	62223.4	32165	54909.4	54478.9	275235	169275	82146.2	51068	43837.6	45826.6	220287	224735	177913	21813.1	192018	32328	188052	228063	105534	122947	110044	316105	210768	205863	103767	137904	266924	204804	142267
phosphate-monomethyl ester	83507.6	58959.9	84653.7	44981.8	73011.5	81704	87453	71464.1	82939.8	72028.3	73637.9	50513.1	86190.4	71280.4	81977.9	98186	98777.9	109712	107014	97084.5	85872.3	88773.1	90459.8	75785.8	111025	61730.9	79832.2	79139.1	78149	93854.1	68196.4	107960	108069	91649.5	58475.4	76657.8	60414	100761	66665.1	99303.8	63991.7	98855.4	95506.4	72376.1	61362.1	85391.5	81465.1	83257.1	27947.7
proline	379428	220832	380348	210229	277949	547829	378106	331883	470892	388197	337910	444272	40630.8	31363.2	92660.8	23878	85074.5	72467.5	73027.5	7985.27	42775.6	12748.3	43921.4	12327.5	0	0	0	0	0	0	0	0	0	0	0	0	0	0	0	0	0	0	0	0	0	0	0	0	0
pyroglutamate	1.45073e+06	1.03129e+06	1.32475e+06	927507	1.30153e+06	2.35039e+06	1.66356e+06	1.49273e+06	1.79264e+06	1.58367e+06	1.51239e+06	1.98811e+06	1.28821e+06	806569	1.30569e+06	1.07067e+06	1.11394e+06	1.05864e+06	1.12168e+06	970680	847247	651158	1.0968e+06	958363	1.94619e+06	1.12552e+06	1.202e+06	598491	664111	678749	1.45998e+06	1.49784e+06	1.31402e+06	444928	1.44409e+06	495837	1.26719e+06	1.75498e+06	1.26555e+06	1.38502e+06	1.28678e+06	1.88542e+06	1.59237e+06	1.78678e+06	1.08361e+06	1.7983e+06	2.38358e+06	1.9196e+06	1.44465e+06
pyruvate	25134.7	18551	39304.6	18953.8	34924.4	44532.3	38111.3	30211.6	35754.9	17447.2	25000.5	40393.6	17124	9478.28	14644.6	16982.8	18526.4	17005.5	18089.2	17266.3	14091.6	13383	17012.3	15985.8	18709.8	12197.6	15787.2	12767.2	15489.2	14498.5	10250.9	19733.3	17100.8	14922	13877	9572.11	29867.6	25019.1	23878.9	17202.1	30001.3	32383.7	24186.2	28671.2	32646.3	26831.5	25903.7	27532.8	27797
ribose	4412.54	4874.86	7082.92	3392.76	5080.31	6683.37	8414.5	5051.23	5271.71	5602.92	5116.83	7781.01	3634.55	2776.99	5190.61	5799.6	4811.39	5144.59	6517.65	5759.04	4405.96	7086.94	5830.41	4967.65	5313.44	4122.44	6063.66	5822.11	4823	6244.12	3222.78	7178.74	5535.16	5751.54	5439.61	4857.05	6856.15	8019.76	7051.61	6261.99	7110.19	8724.92	6748.96	6812.81	6229.92	6338.18	6085.95	6913.42	4890.91
ribose-5-phosphate	0	2528.14	4252.59	2113.65	7865.88	9044.48	0	6292.96	0	0	4873.12	6862.52	0	0	0	0	0	0	0	0	0	0	0	0	0	0	0	0	0	0	0	0	0	0	0	0	0	0	0	0	0	0	0	0	0	0	0	0	0
serine	136543	78551.1	135674	58410.2	103575	266431	137206	122148	189908	153220	108782	174875	8979.85	6581.35	13276	10941.9	12620.3	12069	11894.3	9720.71	9101.43	8570.45	12290.3	9051.48	9698	6696.57	10836.1	9115.43	8464.87	8841	8358.69	10770.5	8707.69	7283.66	8628.38	7151.11	7374.99	10594.4	9205.18	11087.8	8809	12771.3	8680.75	13605.1	12790.4	13623.7	12709.7	13476.5	8134.7
succinate	11799.9	7363.32	12652.6	6657.89	12111.8	11153	10441.5	11585.4	9129.82	10107.6	7364.34	9954.97	6180.38	3604.5	5678.51	6855.59	5684.83	5164.09	6784.01	6872.2	4839.08	6211.3	5996.67	6152.48	17275.6	9944.48	7360.29	8851.29	5816.73	7637.55	10960	9445.93	9679.06	6434.11	10289.5	5710.19	8986.42	11785.4	10084.7	9044.81	9589.84	11489	9526.43	10548.1	8024.37	9504.13	12058.2	10914.3	7467.19
succinic-acid-methylester	0	0	0	0	0	0	0	0	0	0	0	0	8674.74	6928.54	8865.01	12006.7	7633.79	8824.44	10915.7	10086.4	8790.76	9782.48	9953.52	9908.84	11278.2	7380.34	6899.54	6916.59	7116.55	7901.6	8457.51	11511.2	11338.4	7181.55	8405.45	6418.17	11527.4	14076.9	10268.9	11053.2	11872.9	14954.6	12503.4	12464.1	11528.1	12741.9	15800.3	12599.7	13450.8
threonine	22930.6	22290.3	25726.1	16588.8	23236.7	51256.1	30336.4	21205.7	33202.6	30901.6	23614.4	37282.7	0	0	0	0	0	0	0	0	0	0	0	0	0	0	0	0	0	0	0	0	0	0	0	0	0	0	0	0	0	0	0	0	0	0	0	0	0
tyrosine	268206	150109	222026	149750	205732	164194	21773.8	120761	81136.4	622520	270532	93587.2	304799	97504.5	189034	94691.8	70111.6	45185	59438.5	104317	52379.5	14639.5	62243.1	20966.6	305864	397607	195764	168671	95358.6	37375.7	415318	237551	106817	18734.9	279790	31964.8	155530	193001	134950	143739	85619.2	282411	189303	177467	77392.1	152459	129204	129282	83830.9
Unknown#1176.36-ppu-cja_003	88601.9	58115.2	103753	49684.7	95883.5	108647	94783.1	83556	95260	123464	65974.2	78471.2	52884.6	45625.1	98374.2	98066.4	70628.2	64165.9	87048.8	81451.9	65405.3	84361.1	65010.3	47150.9	95753.9	59404.5	100141	69415.3	66722.2	87870.5	46784.9	66120.1	70800.7	73112	66747.2	77497.3	55586.9	60369.4	46860.3	56382.2	50110.5	75973.8	66221.3	84401.9	52444.3	63610.4	94773.2	68320.7	50353.7
Unknown#1248.7-cgl-sst_008	189568	84376	174042	61384.5	138340	216369	89441.9	98791.6	192743	286007	92256.1	69037.3	100562	96937	250515	180489	348873	373920	243041	100585	128811	189691	143733	64840	105605	72926	459208	260767	187113	356282	96580.3	60417.2	51056.2	232192	75816.3	245560	35711.9	33039.7	51609.8	75231	38839.6	45773.7	49840.1	45187.8	31956.2	57395.4	28544.7	42065.7	28316.8
Unknown#1325.8-pin-mhe_007	12598.9	5331.88	8830.71	5932.21	13288.6	9857.84	5840.47	8340.99	8434.86	14316	8290.44	7881.88	0	0	0	0	0	0	0	0	0	0	0	0	0	0	0	0	0	0	0	0	0	0	0	0	0	0	0	0	0	0	0	0	0	0	0	0	0
Unknown#1422-pae-bth_028	0	0	0	0	0	0	0	0	0	0	0	0	20048.8	19576.3	4864.04	5359.52	10709.3	4445.05	5650.43	15530.3	11647.2	6092.63	10580.2	13083.8	7985.42	28162	4259.13	8601.62	10142.7	6226.68	15211	16251.9	10015.4	7606.1	27503.4	11551.6	13376.3	25991	0	4028.64	7707.9	10958.5	10101.4	6089.94	7154.32	9274.43	6879.64	6568.21	0
Unknown#1830.2-pin-mhe_038	7628.84	5351.8	8211.28	4415.3	8337.98	7317.81	8218.25	6976.75	6867.22	9752.12	6639.15	7790.57	6577.92	6850.7	7269.69	8515.45	8286.31	6918.45	8819.97	9012.31	7584.93	9399.7	7640.13	6856.32	5212.72	4553.17	10202.4	10592.2	8434.87	9967.18	4610.58	7858.11	5010.75	10243.9	5072.82	9133.79	6198.69	7067.06	6857.54	5889.51	6372.97	8102.91	6780.45	7705.43	6022.65	7460.6	7779.43	7099.54	5039.98
Unknown#1846.9-ypy-mse_001	32966.3	15589.6	28102.4	9042.23	23996.1	18912.8	13835.2	20945.5	24622.9	27188.8	17782.9	12140.3	15092.2	17079.1	22228.4	16576.4	22770.8	19863.3	22528.2	18135.2	20227.4	18723	18739.6	11428.9	10918.9	24375.8	30007	28022.8	20999	24739.5	29578.4	14726.9	10645.6	18902.6	21506.8	21635.2	7891.54	10917.4	12561.1	15443.6	7475.92	14651.1	13574.3	13537.6	6335.01	16488.2	10655	13311.3	4394.82
Unknown#1953.9-pin-mhe_025	0	0	0	0	0	0	0	0	0	0	0	0	16186	14160.9	21871.1	23667.3	16389.3	24703.3	24391	21829.5	17841.9	26679.4	20732.5	13790.7	27254	14754.8	22707.2	18051.6	19602.1	21941.8	12986	19554.3	15719	21190	15868.4	18402.4	0	0	0	0	0	0	0	0	0	0	0	0	0
Unknown#2018.7-pin-mhe_028	19889.8	10448.9	15623	8958.63	15453.7	10796.9	8873.99	14672.7	11282.4	19986.9	15400.7	10382.7	26004	23790.5	24347.9	19528.6	21061.2	18405.2	22580.4	16681.9	14355.5	13074.8	15155.7	9697.41	6607.43	33671.4	25009.6	23711.7	19328.7	14800.4	27148.8	6366.28	6291.43	11765.7	10834.3	14099.3	0	0	0	0	0	0	0	0	0	0	0	0	0
Unknown#2097.4-cgl-sst_094	10139.5	7571.02	11849.5	5406.39	11779.1	8211.89	8292.79	8293.24	9115.97	11190.7	8067.5	8950.32	7163.12	7431.96	7322.02	9996.45	7270.16	6782.89	9381.53	9827.7	8107.93	8238.17	7756.17	6380.25	10239.6	6146.43	9551.55	9461.83	7899.15	8908.62	5644.74	9646.74	9058.08	6860.14	7365.35	7182.97	7110.27	11078.6	11288.8	10471.5	7068.22	11561.8	9016.96	8430.93	5948.04	10714.2	8486.97	6802.93	0
valine	1.04257e+06	610629	1.00617e+06	539096	946566	1.41423e+06	1.18962e+06	1.08776e+06	1.20552e+06	1.28696e+06	973404	1.155e+06	1.21331e+06	762865	1.12675e+06	1.17396e+06	1.02203e+06	955351	1.06487e+06	938786	781189	765762	1.03703e+06	1.00293e+06	700230	617811	1.37234e+06	789843	794056	1.01425e+06	1.09234e+06	581668	524083	680449	822388	768372	394668	413968	429798	520017	428344	686631	572660	601612	416560	556508	829563	853278	423528
xylulose-5-phosphate	2818.51	2429.26	3409	1832.17	0	0	4366.34	0	2513.8	3661.65	0	0	2734.89	2209.64	3272.96	4561.07	3722.47	3724.47	4438.68	3706.27	3559.92	5856.86	3355.05	4131.73	0	0	0	0	0	0	0	0	0	0	0	0	0	0	0	0	0	0	0	0	0	0	0	0	0
[truncated: 21 more columns]

## Sheet: Extracellular metabolites
Metabolic reprogramming with the induction of toxin production of Clostridioides difficile during the stationary phase
Supplemental File 3: Data of the gas chromatography mass spectrometry based analysis of non volatile extracellular compounds. Shown are the normalized peak areas of the singe values, the mean values and the standard errors measured for C. difficile 630∆erm in the exponential (14.5 h), transient (17.25 h, trans) and three times in stationary phase (19.25: stat1, 24.25: stat2 and 29.25 h: stat3). M…
Derivative_Group	CDMM 1	CDMM 2	CDMM 3	Exp 1	Exp 2	Exp 3	Exp 4	Exp 5	Exp 6	Exp 7	Exp 8	Exp 9	Exp 10	Exp 11	Exp 12	Trans 1	Trans 2	Trans 3	Trans 4	Trans 5	Trans 6	Trans 7	Trans 8	Trans 9	Trans 10	Trans 11	Trans 12	Stat1 1	Stat1 2	Stat1 3	Stat1 4	Stat1 5	Stat1 6	Stat1 7	Stat1 8	Stat1 9	Stat1 10	Stat1 11	Stat1 12	Stat2 1	Stat2 2	Stat2 3	Stat2 4	Stat2 5	Stat2 6	Stat2 7	Stat2 8	Stat2 9	Stat2 10
(4-hydroxyphenyl)acetate	0	0	0	3808.39	3678.65	3261.03	4218.41	3523.63	3571.19	3793	3997.91	3516.05	4116.92	3813.37	3879.71	5594.2	5102.69	3957.31	4061.13	5469.49	5016.81	4203.59	4436.42	4395.43	5291.47	4457.7	4533.42	4647.3	4337.93	4657.98	4780.27	4929.46	5787.73	5214.25	4702.06	5439.5	5013.44	4974.69	6657.03	6223.93	5644.54	6105.86	6092.59	6308.48	6216.6	6904.76	6305.45	5973.92	7110.46
2,6-diamino-pimelate	0	0	0	0	0	0	0	0	0	0	0	0	0	0	0	0	0	0	0	0	0	0	0	0	0	0	0	0	3113.71	0	0	0	3496.62	0	0	0	0	0	3687.42	3462.1	3050.45	3303.97	3352.6	3079.88	2930.05	4045.23	3458.61	3610.32	3686.35
2-aminobutanoate	58090.3	47009.6	43368.9	140302	173288	151974	163081	150969	144018	171706	153331	135567	144982	165192	155539	243350	237445	186782	246509	272090	214142	193380	231487	255563	155259	178870	167298	133145	112425	131505	148163	145227	164976	145295	141898	145053	142763	148398	131346	124954	107757	152705	163389	154795	123387	108132	100575	160710	124305
2-hydroxyisocaproate	0	0	0	39300.7	61410.3	57553.3	64384.9	46707.5	57412.1	52905.5	48728.3	51470.8	46787.2	50295.7	52829.3	65706.7	59637.8	124862	70542.8	70694.2	118949	127912	68917.9	60007.4	116084	121575	108327	157607	166402	181281	146647	139179	169149	131152	146631	180477	176762	139952	172890	192050	172462	188756	185081	198430	180943	172565	171399	178484	194181
2-oxoglutarate	0	0	0	2915.83	2641.24	2512.07	2639.05	2527.97	2604.81	2983.2	2904.21	2325.23	2700.21	2638.09	3010.6	4224.69	3910.97	4632.82	3921.65	3905.82	4595.25	4660.96	4423.23	4056.18	5001.3	4470.3	4354.62	5777.7	5767.85	5406.97	5713.8	4841.38	5148.67	4733.43	5281.5	5162.91	5238.75	4570.66	5342.45	4905.64	5285.31	5455.36	5346.89	5568.26	4502.31	4804.23	5363.02	5024.86	4986.6
2-oxo-isocaproic-acid	0	0	0	0	0	0	0	0	0	0	0	0	0	0	0	2087.4	1882.63	2261.46	2038.36	2065.25	2251.3	2293.1	2306.4	2180.86	2276.16	2442.45	2047.75	2117.27	0	0	2116.68	2153.86	0	2011.17	2297.67	0	0	2384.74	0	0	0	0	0	0	0	0	0	0	0
3-(4-hydroxyphenyl)-lactate	0	0	0	0	0	0	0	0	0	0	0	0	0	0	0	4857.97	4496.32	6066.99	4358.57	4693.45	6316.29	6086.89	4825.34	4848.27	6767.54	6079.31	5818.67	6935.69	6712.51	6867.95	6884.47	6363.68	7144.14	6467.33	6425.87	7395.52	7371.12	6124.69	8362.7	7272.44	6970.17	7393.74	7582.81	8282.87	7334.87	8143.18	7882.96	7766.89	8292.51
3-phenyllactate	0	0	0	5980.25	5429.79	5017.2	5824.79	5933.66	5228.89	6192.27	5983.24	5104.85	6509.07	5647.56	5984.07	23578.5	22322.8	30648.6	21610.1	23558.2	31592	31137	22628.8	21844	32602.5	30627.7	30236.2	39869	39323.1	38127.4	40138.3	36226.6	41358.1	37943.9	37471.3	42362.9	41268.1	35455.1	46751.3	30692.8	28399.9	30836.2	30696.9	41430.5	32280.2	34798.1	39761.2	38339.5	34985.7
4-oxopentanoic acid	8324.39	8021.3	8647.15	7072.63	8023.46	8430.53	8222.69	7693.17	8441.57	8717.7	8282.6	7880.54	8134.06	7124.41	8627	8558.16	7370.26	8069.98	8127.92	8662.08	8268.95	8415.01	8240.01	7829.94	8347.22	8323.6	7471.62	8589.79	8388.77	9006.05	7758.98	8379.68	8825.02	8073.92	8172.34	9006.96	9582.2	8796.84	9428.92	8802.2	7803.62	8665.65	8665.7	8888.44	7636.12	8249.52	8809.21	9154.26	9046.06
5-aminopentanoic-acid (5-aminovalerate)	0	0	0	4.33867e+06	4.3542e+06	4.62275e+06	4.5265e+06	3.95346e+06	4.50832e+06	4.67032e+06	4.72694e+06	4.15516e+06	4.64699e+06	4.39434e+06	4.44879e+06	5.41938e+06	5.09853e+06	5.62021e+06	5.07642e+06	5.41851e+06	5.60476e+06	5.41837e+06	5.18176e+06	5.0602e+06	5.74033e+06	5.40945e+06	5.13401e+06	5.76329e+06	5.37916e+06	5.19893e+06	5.70418e+06	5.33835e+06	5.84751e+06	5.68604e+06	5.17088e+06	5.94695e+06	5.75819e+06	5.04994e+06	6.56306e+06	5.61876e+06	5.34597e+06	5.77821e+06	5.94176e+06	6.33827e+06	5.37015e+06	5.96466e+06	5.99852e+06	6.04446e+06	6.58173e+06
alanine	364282	284421	246078	696045	489056	523723	238966	411217	483840	494443	590863	390312	483190	691158	468280	869672	727124	874545	669128	682312	944305	865301	745764	774053	742408	843402	908068	1.23221e+06	1.05885e+06	961891	1.12713e+06	761921	1.18191e+06	906951	750081	984633	1.12318e+06	952320	1.15275e+06	1.01617e+06	748141	710151	890329	914783	583510	906787	861066	870121	949322
arginine	18825.9	12981.1	14218.1	14718.5	13624.8	15306.2	14457.2	12988.1	14426.1	16345.1	17233	13381.4	16523.1	15894.4	13684.3	17465.2	14423.2	14751.5	14125.5	15481.6	15910.7	14917.5	13613.5	15466.9	17496	13505.7	14113.6	17262	15565	15087.1	17387.5	13697.5	17444.7	14482.3	14306.8	17830.6	16245.1	12913.4	21225.9	19259.8	17292.3	17352.7	18352.4	16471.4	16772.1	20748.3	18836.2	19221.7	22951.4
aspartate	1.72327e+06	1.48638e+06	1.57251e+06	1.2394e+06	990492	1.21466e+06	1.06839e+06	944071	1.13714e+06	1.30553e+06	1.54025e+06	1.07204e+06	1.27856e+06	1.1185e+06	1.09972e+06	1.08196e+06	899068	716859	879916	948112	795000	762651	906634	958427	769668	686688	705716	672351	511888	499663	652524	674232	444960	699046	600412	442552	536981	643122	488409	372182	305810	340440	355684	347352	323044	356123	330955	328065	421508
citrate	9740.44	8854.11	10323.3	8436.95	8146.2	8877.76	8386.64	8016.42	9178.58	9134.51	8822.07	8186.71	8684.14	8421.34	8531.7	9342.61	8763.09	8673.3	8344.84	8946.04	8879.34	8871.07	9148.4	8732.4	8809.73	7895.82	8258.93	9739.18	9137.1	8833.32	9092.32	9110.46	9379.21	9201.47	8316.65	9380.21	8881.23	7919.92	10420	8322.34	8003.71	8774.28	9057.94	9371.91	8529.25	9239.49	9508.83	9099.79	9401.15
cysteine	703867	222913	218344	0	0	0	0	0	0	0	0	0	0	0	0	0	0	0	0	0	0	0	0	0	0	0	0	0	0	0	0	0	0	0	0	0	0	0	0	0	0	0	0	0	0	0	0	0	0
cysteinesulfinic-acid	21340.7	23863.3	15688.1	3229.52	2916.48	4962.44	2505.78	2386.88	4310.93	3063.28	3321.83	3403.43	2898.95	3136.93	2722.12	0	0	0	0	0	0	0	0	0	0	0	0	0	0	0	0	0	0	0	0	0	0	0	0	0	0	0	0	0	0	0	0	0	0
cystine	272988	338305	363919	12813.4	30393.3	64224.9	30581.7	18438.2	66480.5	31094.1	31373.5	64894.9	20476.6	25251.2	33455.2	3651.46	3568.27	2939.26	3610.12	3905.08	3427.98	3424.57	4039.18	5910.72	0	0	2234.23	0	0	0	0	0	0	0	0	0	0	0	0	0	0	0	0	2544.59	0	0	0	0	0
fumarate	0	0	0	0	0	0	0	0	0	0	0	0	0	0	0	3718.66	3161.18	3560.79	3486.04	3706.44	3981.78	4004.29	3607.23	3825.76	4388.18	4034.59	3083.62	4013.51	3603.87	4125.39	4087.77	3791.65	4227.42	4284.1	4416.54	4197.36	4555.56	4067.21	4871.93	3169.37	3294.73	3336.33	3461.4	3477.88	3151.37	3619.74	3856.87	3733.14	4244.43
gluconic-acid	0	0	0	2678.24	2644.33	2586.83	2934.28	2443.79	2836.01	3025.55	3071.47	2900.54	2986.04	2802.56	2914.86	2319.82	0	0	0	2128.69	0	0	0	0	0	0	0	0	0	0	0	0	0	0	0	0	0	0	0	0	0	0	0	0	0	0	0	0	0
glucose	5.6147e+06	5.52893e+06	5.85693e+06	4.71061e+06	4.89134e+06	4.85243e+06	4.51502e+06	4.19966e+06	5.17047e+06	4.75606e+06	4.72503e+06	4.32522e+06	4.75302e+06	4.83723e+06	4.58774e+06	2.80376e+06	2.7773e+06	997588	2.20202e+06	2.73568e+06	1.12885e+06	1.00657e+06	2.34595e+06	2.19866e+06	1.07503e+06	922455	1.08976e+06	347289	5149.5	5799	364501	725223	2668.71	751382	328927	6223.87	5452.82	681759	10647.5	0	0	0	0	0	0	0	0	0	0
glutamate	2.42579e+06	2.24208e+06	2.37642e+06	1.98062e+06	2.17517e+06	2.3164e+06	2.25348e+06	1.90488e+06	2.33619e+06	2.29655e+06	2.21378e+06	2.09597e+06	2.17416e+06	2.14297e+06	2.27533e+06	2.28441e+06	2.28509e+06	2.33396e+06	2.26239e+06	2.33623e+06	2.35725e+06	2.44102e+06	2.38624e+06	2.16006e+06	2.32856e+06	2.24534e+06	2.16104e+06	2.37937e+06	2.32032e+06	2.35875e+06	2.4994e+06	2.35287e+06	2.41624e+06	2.52065e+06	2.35873e+06	2.53787e+06	2.37668e+06	2.41865e+06	2.58868e+06	2.34641e+06	2.29657e+06	2.69268e+06	2.63101e+06	3.00258e+06	2.66066e+06	2.62759e+06	2.88227e+06	2.63788e+06	2.69577e+06
glutarate	2686.08	2791.24	1964.16	4183.02	1903.5	2009.91	2007.25	0	0	0	2172.68	0	0	2636.31	0	2403.92	1996.13	1951.51	0	1974.74	0	0	1999.73	0	0	1980.47	1995.63	2284.35	2937.53	2183.77	2174.18	0	0	0	0	0	0	0	0	2351.52	2164.74	2186.16	2043.7	0	0	2364.79	0	0	0
glycerate	2055.65	1849.44	2183.09	1997.1	1441.61	1654.07	1879.85	1870.38	1909.26	2294.11	1919.42	2066.88	2328.05	1532.6	2139.72	1951.34	1856.84	1917.98	1899.79	2018.73	2314.54	2192.05	2322.9	1987.63	2396.09	2372.47	1716.59	2236.57	1829.43	2179.5	2080.2	2058.09	2293.86	2061.16	2335.64	2714.38	2780.96	2298.18	3012.71	2273.61	2235.8	2185.34	2392.47	2176.13	2208.19	2924.4	2650.37	2736.62	3161.07
glycerol-3-phosphate	0	0	0	2600.18	2237.53	2404.28	2644.36	2422.43	2572.89	2633.16	2698.77	2231.37	2547.71	2407.36	2439.9	2805.3	2340.69	2586.62	2445.08	2653.6	2411.73	2479.49	2786.8	2490.76	2312.49	2348.4	2228.13	2383.05	2350.01	2526.83	2580.15	2659.14	2701.15	2345.05	2683.05	2688.47	3093.81	2865.9	3181.14	2715.41	2446.78	2545.85	2565.83	2623.47	3138.71	3139.83	2689.86	2953.54	3249.05
glycine	860194	704874	759868	762729	707812	813949	730633	608238	775058	768554	822892	645683	733599	718121	693092	667096	558301	461256	559745	574864	481367	496614	555903	563302	498227	433415	457056	443847	312433	314632	398655	380812	339586	360874	333501	328702	361205	340434	360899	231450	126678	137853	150964	155706	138902	166858	136181	137538	243261
glycolate	2627.11	2268.75	1910.38	3476.1	2153.32	2124.02	2049.01	0	0	2381.8	0	2129.32	0	2512.97	0	2381.41	2046.71	1971.27	1591.01	1918.26	2100.37	1818.77	2110.78	2225.11	1971.27	1605.02	1915.23	2414.3	2301.98	0	2027.82	2034.32	0	0	0	2110.88	2091.32	1841.34	2717.08	2433.35	2073.31	2043.81	1967.29	2088.34	0	2284.97	0	2168.89	0
hexanoate	5425.94	4477.85	5154.95	6405.27	4198.06	5182.07	4512.4	5405.81	5355.57	5476.63	4773.55	4709.1	4799.8	4646.52	5463.13	6279.6	5081.68	4831.62	5361.55	5076.47	4738.13	4458.18	4518.76	4602.28	5106.79	4701.43	3847.47	6593.78	5102.84	5389.25	5059.81	4578.88	6950.49	4532.71	5025.92	5721.28	5108.64	5184.67	6663.84	6724	5818.78	5994.08	5717.94	5722.63	5239.5	6669.66	5939.34	5539.65	6678.06
hydrocinnamic acid (3-phenylpropanoate)	0	0	0	0	0	0	0	0	0	0	0	0	0	0	0	38574.9	40214.1	61745.3	41553.7	43299.8	63613.7	63085.3	43535.6	38577.5	64614.6	61518.9	57121.8	79743.3	86794.7	83992	79278.7	70381.7	95390.2	73044.7	74304.9	96941.6	90466.5	69997.1	105097	113349	110496	122006	121904	138716	119363	127485	131889	129790	130613
hypoxanthine	0	0	0	0	0	0	0	0	0	0	0	0	0	0	0	0	0	0	0	0	0	0	0	0	0	0	0	0	0	0	0	0	0	0	0	0	0	0	0	9676.91	8289.15	9674.06	9811.36	9267.02	9181.31	9705.38	9554.9	9237.81	11659.3
isocaproate	0	0	0	71372.9	77983.1	66607.7	82875.4	60409.2	65700.7	75659	65626.9	54218.1	70834.5	96547.1	73491	245042	215669	214337	254653	239477	240080	194461	196707	168145	220899	168296	183922	241800	224213	191690	201611	197729	248915	194715	177100	212732	202112	194551	237445	260903	206168	252389	228669	243751	188063	213583	198751	221260	254174
isoleucine	697128	606275	624185	319781	483586	504656	467142	409038	476981	451197	413211	407368	390352	355173	426032	278496	252772	255531	329845	279951	211538	245097	318263	282507	196068	219191	201965	204981	227688	196876	177954	179866	198496	170315	172051	201383	186889	171766	196873	196296	156284	180443	156057	150915	133619	126650	131160	139005	154811
lactate	0	0	0	0	0	0	0	0	0	0	0	0	0	0	0	193766	142020	448139	217670	195143	446624	451501	217403	228856	413722	429938	397090	650830	693933	659569	591189	466281	722136	623384	557396	644689	677997	491741	701466	804507	670530	703677	713870	734180	658982	725089	670847	721394	783575
leucine	1.59984e+06	1.30215e+06	1.32511e+06	540178	776061	919141	750547	655268	884108	808979	741084	744563	650626	625141	748321	49409.8	45651.8	37411	76278.8	48099.7	29188.2	38542.6	76044.2	71900.3	27022	33741.7	28074.2	26627.4	25980.3	20529.4	22112.3	21279.1	17827.5	19695.7	23059.6	19142.9	18858.6	18986.6	19855.4	18472.6	15842.9	16582.1	16109.4	14623.9	13038.1	13205.2	11433.9	12428.4	16351.4
lysine	1.18069e+06	1.03932e+06	1.08412e+06	966369	1.06861e+06	1.11606e+06	1.04583e+06	875458	1.07232e+06	1.0297e+06	986231	931802	949595	1.05433e+06	988764	1.03741e+06	1.00827e+06	939308	949978	1.01224e+06	946683	937879	986941	911456	916837	868121	932389	939466	846514	803094	923662	921081	874031	922439	823519	874268	856862	835237	927882	912965	817734	903865	918910	999617	854790	933577	933743	905671	967243
malonic acid	0	0	0	0	0	0	0	0	0	0	0	0	0	0	0	2268.71	1952.28	2333.37	2087.14	2247.95	2824.18	2538.44	2228.77	2364.54	2705.5	2580.73	2210.05	2744.44	2801.81	3386.62	2663.33	2608.12	3130.61	2618.14	2830.51	3347.44	3619.06	2744.78	3355.92	2880.35	2814.93	2753.29	2842.47	2915.26	2549.01	2963.07	2947.55	3011.97	3193.04
methionine	286541	195147	201903	214658	160148	177445	167223	151454	177656	183983	227615	159669	177285	187988	171231	176958	155086	154722	154190	160055	154217	155133	160101	158954	153715	154890	142498	152371	128321	128774	150741	142824	127813	146181	140863	128410	140806	136694	141991	118157	109033	117724	120734	108293	94845.3	103658	103561	100164	132054
methionine sulfoxide	8889.51	8167.17	8660.24	8541.75	9182.91	9382.12	10182.4	8509.12	9621.72	9678.89	10192.9	9048.06	9631.18	8996.36	9781.82	9726.85	9130.84	9013.77	8746.78	9889.28	9105.69	9123.62	9402.7	9439.22	9699.38	9113.43	8515.6	9094.18	8028.89	8478.85	9346.71	9045.96	9574.17	9208.38	9037.78	9600.64	10062.1	8769.63	10600.4	8681.34	8195.28	8792.26	9544.49	9324.89	8647.07	9466.97	9089.01	9727.43	10742.3
NA_1705.1	4004.91	4206.89	4406.13	4157.91	3877.61	4032.57	3702.12	3519.45	3987.16	4210.53	4531.02	4096.56	4140.08	3835.94	4384.16	4321.88	3775.72	3721.9	3435.76	3960.73	4121.88	4120.18	4076.69	4285.41	4326.24	4071.65	3467.18	3627.82	3656.13	3696.27	3724.12	3674.66	4040.37	3910.1	3870.86	3946.46	4006.02	3813.74	4616.54	3950.54	4215.97	3822.93	3959.26	3717.1	3650.27	4294.45	4190.59	4292.92	4393.86
NA178025_1797.31	7275.48	6645.27	7035.49	6104.09	6287.9	6584.18	6563.55	5906.33	6611.09	6852.4	7057.18	6675.22	7163.14	6379.71	6799.85	7148.5	6485.42	6400.44	6085.42	6993.8	6672.67	6670.63	6398.98	6520.17	6970.14	6747.6	6220.56	6754.18	6429.03	6002.58	6579.65	6488.65	6933.7	6205.78	6091.32	6722.67	7161.9	6444.05	7766.15	6695.51	6314.81	6553.31	6356.98	6610.59	5747.28	7020.14	6516.67	6946.98	7362.58
NA179018_1803.21	16183.5	14532.5	16112.4	10479	11552.4	11903.1	11416	10897.9	12260	12785.7	12392.6	11601.7	12722.8	12273.5	11996.6	12291.2	11048.1	11134.6	10605.5	12624.7	11145.1	11563.3	11399.9	11303.1	11989.9	11605.2	9943.56	11682.4	11114.6	10281.5	11513.4	11539.7	11797.9	11462.7	10818.3	11657	11365.1	10551.4	13503.2	12109.5	11193.1	11087.6	11430.2	11078.5	10141	11407.9	11515.1	12127.9	12741
NA180	7909.09	7430.95	8336.06	7742.55	5986.73	7032.69	6729.26	6139.23	6650.13	8428.33	8183.93	7031.89	7987.21	6814.8	7100.73	7295.54	6189.17	6420.69	5884.69	7143.7	6812.23	6542.47	5992.98	7045.29	7694.65	6519.96	5911.88	6790.14	6871.09	6118.68	6591.69	6389.05	7705.73	6594.45	6376.15	7076.24	6994.05	5720.36	8884.18	6704.94	6666.17	6052.62	6664.13	7615.48	5718.85	6658.11	6577.67	7326.73	9138.46
NA186026_1867.41	8751.77	7671	8090.81	7488.66	7476.13	7622.25	7572.21	6615.2	7826.6	7536.18	7665.75	7519.38	7051.31	7887.35	7765.11	8192.56	7418.37	7311.3	7106.15	7724.63	7905.54	7628.7	7262.87	7438.78	7971.05	7622.97	7022.35	7726.6	7845.36	7614.19	7809.28	7289.1	7185.83	7262.66	7488.31	7552.69	8122.86	6399.46	9203.5	7721.05	7573.59	7033.3	8159.63	7951.33	7103.37	8286.39	8137.38	7522.27	8718.24
NA186027_1871.71	8976.64	7641.72	8309.18	0	0	0	0	0	0	0	0	0	0	0	0	0	0	0	6702.37	7578.97	0	0	6621.98	0	0	7219.38	0	0	0	6446.81	7518.04	0	0	0	0	7467.81	0	6361.02	8684.51	6978.13	7239.59	7281.67	7367.98	7551.7	6845.68	7809.08	8159.59	7634.24	7995.55
NA235	8591.74	6786.23	6987.22	9704.44	6691.43	7134.33	6064.6	6855.75	6779.12	7912.1	8094.93	6605.12	7536.35	7788.3	6793.18	5693.22	4584.11	0	0	5065.28	0	0	0	0	0	0	0	0	0	0	0	0	0	0	0	0	0	0	0	0	0	0	0	0	0	0	0	0	0
NA273	0	0	0	0	0	0	0	0	0	0	0	0	0	0	0	2792.28	0	0	2384.15	0	2662.7	2556.98	2759.34	2915.38	2794.69	2544.72	2296.77	2421.28	2032.72	2350.51	2707.95	2371.95	2696.07	2459.66	2552.51	2458.73	2783.82	2435.93	2918.16	2395.42	2383.78	2478.23	2509.87	2356.65	2452.39	2632.14	2779.01	2735.64	2883.14
NA283	70563.9	70203.7	74385.8	53557.5	64463.6	63542.8	54866.7	51220.8	63222.8	58309.5	55886.5	52371.6	56519.7	61400.6	55624.2	35584.2	34851.3	13967.4	27679	33774.5	15268.9	13982.5	29835.8	27512.9	14997.5	13809.5	14286.1	5943.61	0	0	6153.81	11294.1	0	11632.5	6114.49	0	0	0	0	0	0	0	0	0	0	0	0	0	0
NA321	128104	107448	124821	105387	109341	99393.6	104247	99362.5	119095	104742	88985.7	93069.5	101267	113651	96992.7	57653.3	65815.2	25221.8	50028.6	62454	27734.5	25597.3	51668.3	45516.9	26988.2	23252.3	25590.2	0	0	0	0	18473.5	0	18196.6	0	0	0	17958.3	0	0	0	0	0	0	0	0	0	0	0
NA349	0	0	0	6297.59	0	5427.59	6661.59	5805.22	6907.52	6253.25	5650.05	5985.81	0	6354.01	6568.57	0	4178.48	0	3741.15	0	0	0	3784.96	4021.55	0	0	0	0	0	0	0	0	0	0	0	0	0	0	0	0	0	0	0	0	0	0	0	0	0
NA412	8636.63	7725.34	9547.91	0	0	6117.75	6733.36	6645.27	7803.64	8498.46	9140.33	8848.88	10238.4	0	11456.6	0	0	0	5573.78	6501.69	5067.39	0	7657.81	7273.88	6468.36	6095.79	0	0	0	0	0	0	0	0	0	0	0	5349.18	0	0	0	0	0	0	0	0	0	0	0
NA418	17962.8	16035.3	19890.3	16195.4	8178.97	10540	10284.5	12422.4	16326.6	18211.6	23306.2	19703.4	23586.6	8601.69	26987.3	13116.3	11363.3	0	11050.6	13966.2	11064.5	10231.7	14092.9	16760.3	11941.8	11537.9	0	0	0	0	0	9358.34	0	8646.47	0	0	0	11764.8	0	0	0	0	0	0	0	0	0	0	0
nonanoate	3903.41	2866.7	3045.88	3890.28	3198.44	3344.48	3181.74	3246.84	3460	3379.28	3444.19	3133.81	3439.78	3391.73	3264.97	3790.7	2935.22	3080.77	2905.41	3204.16	3263.08	3056.15	3333.05	3502.64	3430.78	3485.4	3363.93	3611.32	3330.76	3207.49	3013.35	3105.38	4105.38	3135.13	3142.51	3216.48	3846.47	3096.78	3844.4	3835.66	3173.62	3135.42	3217.4	3360.63	3090.84	3573.14	3193.2	3446.31	3503.2
O-phospho-serine	5980.08	5925.42	5828.29	3466.73	4847.64	6035.5	5041.01	4107.31	5630.48	5234.83	5135.86	5359.59	4745.82	5237.5	5499.5	5169.7	5032.43	4255.64	4483.54	5442.34	5138.53	4359.09	5745.79	4873.49	4187.41	4668.39	4939.21	4740.21	3990.19	4324.49	4561.83	5493.49	6005.64	4527.92	4256.58	5067.24	5744.31	4512.19	5536.5	3134.54	3236.13	4003.14	4583.09	4322.04	3432.4	3341.61	4079.29	4088.32	4057.94
ornithine	62806.8	57357.9	66775.6	50630	36810.5	51624.3	43821.7	45094.3	40322.7	65255	70972.1	55001.2	66021.4	37753.3	47026.5	8761.59	9015.94	8652.71	8775.28	9206.88	8824.91	8379.19	8153.22	8733.87	9055.85	8751.86	7262.85	8857.7	8001.58	8889.36	9141.42	9659.4	9141.58	8540.47	8578.14	9522.57	10524.7	7396.99	10678	8318.26	9033.61	8925.76	10494.3	9689.69	9353.43	9849.87	9032.64	10252.2	11893.1
4-methylphenol (p-cresol)	0	0	0	0	0	0	0	0	0	0	0	0	0	0	0	14547.4	12670.2	12715.1	11820	13119.8	14504.2	10727.8	9480.41	8369.42	13110.3	9085.67	12661.1	19245.4	21752.2	15326	15174.3	14548.9	19704.4	12483.4	11639.1	16791.8	16104.9	10966.4	18185.3	22791.8	20103.4	23714	22058	27864.5	17604.4	20247.7	19329.3	19860.3	19559.3
phenylacetate	0	0	0	4548.7	5191.97	5478.15	5324.35	4958.62	5455.32	5796.39	5755.25	5186.58	5439.23	4900.44	5652.22	6805.93	6524.2	5952.7	5772.73	7331.21	6831.55	6259.29	6333.39	5857.87	6786.72	5893.93	6110.63	7036.75	6793.75	7121.45	7196.46	7266.57	8898.87	7277.79	6523.4	8711.93	7987.05	7251.22	9286.95	9886.9	9360.43	10692.7	10501.4	13469.4	11065.3	12434.6	12822.2	12404.6	11156.8
phenylalanine	366234	335285	356108	402362	440398	461639	458311	395174	467414	466577	459459	419763	450378	434590	461463	458789	449641	457407	454888	465452	446151	470241	470655	440102	452165	456749	414042	184961	278993	374533	346723	321036	260289	375376	377315	384577	291217	398594	232382	179867	321252	425060	359786	441694	400953	327057	427793	323251	240083
phosphate	2.9487e+07	3.08736e+07	3.36124e+07	2.80843e+07	6.70748e+06	2.98121e+07	3.00346e+07	2.76199e+07	3.27392e+07	3.35215e+07	3.34864e+07	3.10529e+07	3.41664e+07	2.57503e+07	3.30034e+07	3.11574e+07	7.82857e+06	2.86565e+07	2.96553e+07	9.20744e+06	3.2343e+07	3.20899e+07	3.0962e+07	3.11242e+07	3.35641e+07	2.93024e+07	8.18472e+06	2.98999e+07	7.66229e+06	3.06293e+07	2.71981e+07	3.01769e+07	3.358e+07	3.14694e+07	2.98503e+07	7.15586e+06	3.37311e+07	3.00183e+07	3.79845e+07	2.92964e+07	2.69756e+07	2.92126e+07	3.14366e+07	1.0488e+07	2.91553e+07	3.33524e+07	3.42364e+07	3.44703e+07	3.59279e+07
proline	3.71797e+06	3.26407e+06	3.36539e+06	0	0	0	0	0	0	0	0	0	0	0	0	0	0	0	0	0	0	0	0	0	0	0	0	0	0	0	0	0	0	0	0	0	0	0	0	0	0	0	0	0	0	0	0	0	0
pyroglutamate	4.04763e+06	3.72907e+06	4.04002e+06	3.46921e+06	3.20805e+06	3.57307e+06	3.40646e+06	2.96158e+06	3.53833e+06	3.72626e+06	3.77716e+06	3.30012e+06	3.57727e+06	3.4449e+06	3.5343e+06	3.39638e+06	3.10947e+06	3.05123e+06	3.03329e+06	3.2505e+06	3.20601e+06	3.0675e+06	3.1419e+06	3.10496e+06	3.20702e+06	3.02155e+06	2.84304e+06	3.1066e+06	2.87993e+06	2.81145e+06	3.17857e+06	2.99413e+06	3.0289e+06	3.09599e+06	2.8914e+06	3.06177e+06	3.11295e+06	2.92497e+06	3.37186e+06	2.87029e+06	2.71702e+06	2.9685e+06	3.07771e+06	3.27767e+06	2.79036e+06	3.0112e+06	3.08557e+06	3.06429e+06	3.3109e+06
ribose	0	0	0	2608.31	2546.36	2876.06	2568.46	2507.54	2855.73	2745.72	2758.29	2822.86	3774.46	2718.79	2622.31	4172.11	5847.06	5777.49	3712.36	5856.9	6367.32	4562.51	5685.17	4081.11	4555.42	6111.67	6278.12	7091.35	7925.61	7365.38	5275.16	4188.18	7325.64	4110.61	4242.1	6114.25	6613.51	3760.4	7330.88	9163.45	7619.63	8535.76	7802.43	7874.9	7020.32	8232.56	7910.65	7527.95	8015.07
sarcosine	194023	166497	179543	272923	306943	282119	159560	272084	267785	303492	296598	266379	271754	301401	285771	481445	403071	575207	498093	502917	690748	665346	459953	408789	625295	617418	558599	744559	753494	677541	570333	623644	619213	625580	655621	680286	581425	690758	695330	627063	531565	594552	492973	530842	537989	507504	559736	607330	580545
serine	531900	508204	535019	228811	271208	320884	278882	226027	321627	292403	277117	284591	246340	246794	281265	11388.5	10168.3	8904.76	11395.1	11220.3	9141.09	10364	11267.1	11024.2	9820.04	9365.13	8631.8	8568.56	7498.91	8072.5	7857.82	8496.05	7111.29	8627.31	8130.52	7305.9	7974.94	8464.92	8348.41	6114.13	4884.88	5772.28	5390.69	5412.36	5132.49	5707.37	5583.69	5837.26	7112.5
succinate	4372.73	2500.49	3838.35	5029.03	3376.15	3216.51	3233.57	2917.77	3217.73	3338.45	3473.61	3052.16	3498.86	3960.62	3066	3978.15	3761.31	3881.83	3445.54	3621.48	4287.18	3929.57	3781.18	3676.02	4431.56	3996.49	3933.55	4336.21	5202.23	4585.22	4187.6	3856.12	4944.89	3830.25	4028.77	5141.21	5054.85	3995.76	5537.45	4072.28	3794.83	4100.4	4029.82	4541.68	3681.09	4390.94	4664.56	4779.96	4533.35
threonine	116846	128326	137673	81265	86177.6	95899	96731.8	82534.3	104966	98818.2	98391.4	96823.1	93830.5	79340.5	96380.1	0	0	0	0	0	0	0	0	0	0	0	0	0	0	0	0	0	0	0	0	0	0	0	0	0	0	0	0	0	0	0	0	0	0
tryptophan	472673	497705	569670	299583	441941	471371	508110	434998	516184	503101	454226	461186	472940	428706	515872	463378	468960	500868	497268	525453	510974	549274	484250	455057	543204	521993	409196	503871	408538	490228	550957	524225	468858	565310	516981	559055	532790	475954	622987	410713	474033	540700	535492	589154	514206	518269	566290	544004	595209
tyrosine	854803	769424	819338	810851	861694	898152	870665	756259	882519	886295	857787	783345	853390	873707	851817	875026	853817	828428	837808	869769	792473	819780	861965	812059	815125	798749	769435	792807	734444	703349	801895	761265	761982	783154	725274	801279	763995	704643	867350	835306	787532	864315	873841	893785	796269	857826	854533	826078	959670
Unknown#1225.9-cdi-jho_001	0	0	0	3164.54	3875.96	4159.08	5060.48	4886.43	5042.05	5506.52	5131.41	5556.32	4947.67	3175.97	6323.84	4454.4	4058.62	4168.9	4900.56	4527.98	4873.1	5746.97	5393.05	5081.16	4695.76	5516.91	3744.9	4293.99	3763.22	5488.78	4421.36	5084.25	5568.4	5976.7	6237.85	5473.22	7171.51	7015.64	7062.44	4361.05	4475.93	5369.29	5028.73	5514.79	5424.35	4923.97	5087.91	6393.2	6405.87
Unknown#2423.9-pin-mhe_058	0	0	0	0	0	0	0	0	0	0	0	0	0	0	0	49967	34090	31504.5	30067.8	29164.6	27534.7	29888.2	30744.9	0	14221.6	0	51656	47524.8	56159.8	27932	27515.1	30571.9	23774.4	15233.2	0	13518.3	15734.7	16477.5	0	44725.4	25347.6	28640.4	25230	29006.8	25797.6	21957.9	14561.3	13658.3	0
Unknown#2557.6-pin-mhe_067	13395.6	28703.7	30752.1	6623.83	25498.6	27734.2	29248.6	23868.5	31032	29287.8	28675.9	26444.6	26088.1	19356.4	28472.5	24363.3	23867.3	23475.3	24519	26517.4	22985.2	24515.3	26286.3	22356.1	24079.7	24791.4	18651.8	24073.7	10214.3	18551.1	24942.6	25993.6	22525.2	24578.9	22874.6	23200.5	24372.3	24349.8	23241.3	16521.9	15763.7	18812.5	19534	23492.7	18103.2	17746.9	19491.7	18990.1	18928.6
uracil	0	0	0	0	0	0	0	0	0	0	0	0	0	0	0	0	0	0	0	0	0	0	0	0	0	0	0	0	3809.98	3482.83	0	0	4976.51	0	0	5001.59	3409.55	0	5739.71	10918	8458.66	7486.3	7544.37	6915.67	7316.59	8489.58	6812.95	8405.22	11633.8
valine	1.04045e+06	840248	864421	1.1444e+06	955715	965633	955548	833708	961981	952806	901523	844832	844371	1.04614e+06	899177	828157	796578	775455	878231	836766	730772	767906	900103	823930	706143	725141	659398	633777	592523	550751	575768	589803	578344	579030	567253	552464	536093	584294	578476	490278	451591	487733	474333	483832	401092	406118	429491	452481	482388
xanthine	0	0	0	0	0	0	0	0	0	0	0	0	0	0	0	0	0	0	0	0	0	0	0	0	0	0	0	0	1602.17	0	0	0	0	0	0	3376.42	2653.54	0	3913.51	5569.04	4771.71	5269.76	5356.14	4918.27	5247.15	5806.97	4958.97	4707.33	7330.15
[truncated: 26 more columns]

## Sheet: Extracell. volatile compounds
Metabolic reprogramming with the induction of toxin production of Clostridioides difficile during the stationary phase
Supplemental File 3: Data of the gas chromatography mass spectrometry based analysis of the volatile extracellular compounds. Shown are the normalized peak areas of the singe values, the mean values and the standard errors measured for C. difficile 630∆erm in the exponential (14.5 h), transient (17.25 h, trans) and three times in stationary phase (19.25: stat1, 24.25: stat2 and 29.25 h: stat3). M…
Compound	Exp 1	Exp 2	Exp 3	Exp 4	Exp 5	Exp 6	Exp 7	Exp 8	Exp 9	Exp 10	Exp 11	Exp 12	Trans 1	Trans 2	Trans 3	Trans 4	Trans 5	Trans 6	Trans 7	Trans 8	Trans 9	Trans 10	Trans 11	Trans 12	Stat1 1	Stat1 2	Stat1 3	Stat1 4	Stat1 5	Stat1 6	Stat1 7	Stat1 8	Stat1 9	Stat1 10	Stat1 11	Stat1 12	Stat2 1	Stat2 2	Stat2 3	Stat2 4	Stat2 5	Stat2 6	Stat2 7	Stat2 8	Stat2 9	Stat2 10	Stat2 11	Stat2 12	Stat3 1
ethanol	0	0	0	0	0	0	0	0	0	0	0	0	564980	868937	776458	762208	441343	783072	763834	628635	815416	407912	576788	641483	695524	1.02879e+06	1.027e+06	1.37907e+06	894924	1.39214e+06	1.43937e+06	1.19766e+06	1.15649e+06	1.08479e+06	1.30246e+06	1.43821e+06	1.43544e+06	1.69484e+06	1.50096e+06	1.53989e+06	1.49266e+06	1.57632e+06	1.69242e+06	1.50497e+06	1.3912e+06	1.47767e+06	1.57221e+06	1.55792e+06	1.36846e+06
1-butanol	0	0	0	0	0	0	0	0	0	0	0	0	0	0	0	0	0	0	0	0	0	0	0	0	6.44766e+06	4.39651e+06	3.64537e+06	6.48796e+06	3.38047e+06	6.24183e+06	7.35449e+06	4.64786e+06	4.95819e+06	4.13304e+06	5.9829e+06	7.33672e+06	7.74628e+06	8.89759e+06	8.41444e+06	7.8882e+06	7.60146e+06	7.186e+06	9.43571e+06	9.05368e+06	7.89726e+06	7.92786e+06	8.98834e+06	8.19241e+06	8.19039e+06
acetate	8.19015e+06	9.94607e+06	9.52427e+06	8.58073e+06	8.94147e+06	9.00814e+06	7.48166e+06	8.31238e+06	7.48048e+06	9.90012e+06	8.7913e+06	7.13398e+06	1.69393e+07	1.8758e+07	1.87542e+07	1.80396e+07	1.4452e+07	1.63971e+07	1.66981e+07	1.66382e+07	1.69397e+07	1.57496e+07	1.77504e+07	1.77884e+07	1.90758e+07	1.77856e+07	1.56328e+07	1.75802e+07	1.46227e+07	1.84601e+07	1.81028e+07	1.70418e+07	1.92363e+07	1.7105e+07	1.65672e+07	2.0451e+07	2.00974e+07	1.93492e+07	1.84431e+07	1.9852e+07	1.9724e+07	1.80706e+07	2.05193e+07	2.06974e+07	2.00537e+07	2.03237e+07	2.13332e+07	2.03575e+07	1.78702e+07
propanoate	1.60793e+06	2.15734e+06	1.96312e+06	1.98957e+06	1.8375e+06	1.87383e+06	1.61574e+06	1.79376e+06	1.88794e+06	2.01917e+06	1.89328e+06	1.52702e+06	1.71348e+06	1.43839e+06	1.6405e+06	1.60611e+06	1.79119e+06	1.41428e+06	1.32431e+06	2.1351e+06	1.32544e+06	1.87964e+06	1.85509e+06	1.97067e+06	1.1914e+06	1.5584e+06	1.58587e+06	1.32343e+06	1.18972e+06	1.33459e+06	1.17846e+06	1.25172e+06	1.36525e+06	1.58771e+06	1.22421e+06	1.30015e+06	1.50892e+06	1.32078e+06	1.29749e+06	1.37792e+06	1.619e+06	1.30089e+06	1.42527e+06	1.36201e+06	1.60817e+06	1.44826e+06	1.32735e+06	1.33348e+06	1.44952e+06
2-methylpropanoate	2.25341e+06	2.4621e+06	2.27733e+06	2.41458e+06	2.40149e+06	2.36894e+06	2.18245e+06	2.15208e+06	2.31711e+06	2.35878e+06	2.10603e+06	2.0322e+06	3.93186e+06	4.05366e+06	4.0377e+06	4.56815e+06	3.72559e+06	4.11789e+06	4.25726e+06	3.63809e+06	3.91934e+06	3.25408e+06	3.46896e+06	4.25377e+06	4.94888e+06	4.67138e+06	4.79566e+06	5.18346e+06	4.51078e+06	5.16166e+06	5.01205e+06	4.50401e+06	4.84082e+06	4.91804e+06	4.61122e+06	5.72096e+06	6.29054e+06	6.24632e+06	5.84119e+06	6.24255e+06	6.09525e+06	5.48022e+06	6.27475e+06	6.28527e+06	6.09426e+06	6.1454e+06	5.87818e+06	6.02767e+06	6.83025e+06
butanoate	214697	207150	176464	221371	175707	191983	178122	179226	183288	242197	169193	78569.1	1.01268e+06	1.61008e+06	1.74044e+06	1.56787e+06	935049	1.54317e+06	1.51554e+06	1.03298e+06	1.55783e+06	934024	997925	1.05998e+06	2.4089e+06	2.20474e+06	2.05831e+06	2.59648e+06	1.91584e+06	2.39959e+06	2.27208e+06	2.1231e+06	2.14537e+06	2.02966e+06	2.24836e+06	2.4249e+06	2.65568e+06	2.73225e+06	2.59769e+06	2.4924e+06	2.55127e+06	2.32348e+06	2.60221e+06	2.74064e+06	2.68105e+06	2.47132e+06	2.6538e+06	2.38774e+06	2.92514e+06
2-methylbutanoate	8.83832e+06	1.06518e+07	9.22918e+06	1.00192e+07	9.8143e+06	9.73783e+06	9.05434e+06	9.6548e+06	9.26321e+06	1.03781e+07	9.34187e+06	8.20784e+06	1.51857e+07	1.45323e+07	1.64258e+07	1.71509e+07	1.47723e+07	1.66022e+07	1.61967e+07	1.53681e+07	1.54185e+07	1.4568e+07	1.43079e+07	1.66919e+07	1.66463e+07	1.84927e+07	1.85313e+07	1.91328e+07	1.73862e+07	1.82392e+07	1.82783e+07	1.6313e+07	1.816e+07	1.75012e+07	1.63141e+07	2.00662e+07	2.18276e+07	2.24076e+07	2.1804e+07	2.12387e+07	2.10537e+07	2.0955e+07	2.19686e+07	2.28983e+07	2.2073e+07	2.15221e+07	2.2412e+07	2.17408e+07	2.31042e+07
isovalerate	5.80686e+07	5.83288e+07	5.61929e+07	5.23903e+07	5.48021e+07	5.0255e+07	5.36119e+07	5.18748e+07	5.52396e+07	5.76316e+07	5.59027e+07	5.21126e+07	5.57382e+07	5.14704e+07	4.9255e+07	5.22024e+07	5.19437e+07	4.71193e+07	5.13059e+07	5.08227e+07	4.7369e+07	5.49369e+07	5.42518e+07	5.37114e+07	5.04246e+07	5.31621e+07	5.05383e+07	4.59829e+07	4.73935e+07	5.07005e+07	5.11945e+07	4.88456e+07	5.47305e+07	5.29141e+07	4.79856e+07	5.34928e+07	4.97258e+07	4.83487e+07	4.88219e+07	4.62024e+07	4.76546e+07	4.47463e+07	4.9873e+07	5.27303e+07	4.88288e+07	5.06902e+07	5.06475e+07	4.87431e+07	5.03737e+07
pentanoate	0	0	0	0	0	0	0	0	0	0	0	0	5.30578e+06	8.32187e+06	8.29885e+06	8.1401e+06	4.4536e+06	8.09998e+06	7.73856e+06	4.75169e+06	7.46155e+06	4.49363e+06	4.57205e+06	4.56974e+06	1.22576e+07	1.15379e+07	9.86964e+06	1.43226e+07	9.6132e+06	1.26783e+07	1.34333e+07	1.11731e+07	1.16651e+07	1.06834e+07	1.17876e+07	1.46032e+07	1.66009e+07	1.78194e+07	1.82616e+07	1.73672e+07	1.76908e+07	1.55238e+07	1.83047e+07	1.95225e+07	1.70059e+07	1.75323e+07	1.90719e+07	1.7492e+07	2.37211e+07
isocaproate	3.82811e+07	5.3528e+07	4.78312e+07	5.27226e+07	5.10009e+07	4.74504e+07	3.72419e+07	4.52767e+07	4.94322e+07	5.37301e+07	4.29164e+07	3.50264e+07	1.38207e+08	1.40461e+08	1.43954e+08	1.58627e+08	1.34235e+08	1.46608e+08	1.35803e+08	1.36169e+08	1.33609e+08	1.43788e+08	1.34165e+08	1.48334e+08	1.38561e+08	1.47441e+08	1.48783e+08	1.53953e+08	1.3917e+08	1.52723e+08	1.60119e+08	1.47786e+08	1.51467e+08	1.60471e+08	1.34383e+08	1.58389e+08	1.59513e+08	1.67324e+08	1.63284e+08	1.55359e+08	1.53445e+08	1.52651e+08	1.63222e+08	1.67611e+08	1.67465e+08	1.61281e+08	1.57813e+08	1.65779e+08	1.65178e+08
5-methylhexanoate	0	0	0	0	0	0	0	0	0	0	0	0	3.80228e+06	4.82944e+06	4.49987e+06	4.58744e+06	3.51102e+06	4.28574e+06	4.7344e+06	3.60934e+06	4.4884e+06	3.55532e+06	3.86288e+06	3.63614e+06	6.44152e+06	5.43753e+06	5.2333e+06	6.43066e+06	4.81005e+06	5.95175e+06	6.45295e+06	5.60066e+06	5.50883e+06	5.7607e+06	5.58356e+06	7.20968e+06	6.95668e+06	7.72694e+06	7.38731e+06	7.92308e+06	6.54792e+06	7.58489e+06	7.91731e+06	7.7953e+06	7.32502e+06	7.36077e+06	7.46743e+06	6.85637e+06	8.33882e+06
4-methylpenol (p-cresol)	3.06973e+06	3.06329e+06	2.67002e+06	3.28669e+06	2.82976e+06	2.75892e+06	2.91899e+06	2.78156e+06	2.54509e+06	3.13636e+06	2.93636e+06	2.81061e+06	7.61763e+06	7.97473e+06	9.40872e+06	1.05351e+07	7.34544e+06	9.52927e+06	9.7729e+06	7.12604e+06	8.36027e+06	6.73055e+06	6.96608e+06	7.70872e+06	1.31226e+07	1.2061e+07	1.19662e+07	1.45678e+07	1.12537e+07	1.38339e+07	1.49105e+07	1.18372e+07	1.1587e+07	1.28186e+07	1.38389e+07	1.39527e+07	1.65617e+07	1.91616e+07	1.97867e+07	1.83951e+07	1.67238e+07	1.40827e+07	1.86324e+07	2.21718e+07	1.49708e+07	1.63884e+07	2.04483e+07	1.47886e+07	1.77049e+07
[truncated: 21 more columns]

## Sheet: CoA derivatives
Metabolic reprogramming with the induction of toxin production of Clostridioides difficile during the stationary phase
Supplemental File 3: Data of the high performance liquid chromatography / mass spectrometry based analysis of coenzyme A derivatives. Shown are the normalized peak areas of the singe values, the mean values and the standard errors measured for C. difficile 630∆erm in the exponential (14.5 h), transient (17.25 h, trans) and three times in stationary phase (19.25: stat1, 24.25: stat2 and 29.25 h: s…
	Exp 1	Exp 2	Exp 3	Exp 4	Exp 5	Exp 6	Exp 7	Trans 1	Trans 2	Trans 3	Trans 4	Trans 5	Trans 6	Trans 7	Trans 8	Stat1 1	Stat1 2	Stat1 3	Stat1 4	Stat1 5	Stat1 6	Stat1 7	Stat1 8	Stat2 1	Stat2 2	Stat2 3	Stat2 4	Stat2 5	Stat2 6	Stat2 7	Stat2 8	Stat3 1	Stat3 2	Stat3 3	Stat3 4	Stat3 5	Stat3 6	Stat3 7	Stat3 8	Mean value Exp	Standard error Exp	Mean value Trans	Standard error Trans	Mean value Stat 1	Standard error Stat 1	Mean value Stat 2	Standard error Stat 2	Mean value Stat 3	Standard error Stat 3
NAD	163344	140241	205327	158993	155772	182782	187513	248224	212277	285726	305248	278607	201419	220376	198288	335989	334037	361194	252911	215700	205186	342195	282842	135027	131921	148864	137374	92632	77693	144324	111747	65133	60965	48901	55157	36041	32731	51856	75083	170567	8408.21	243771	14744.6	291257	21537	122448	9115.97	53233.4	5033.95
NADH	0	0	0	0	0	0	0	7663.33	7868.8	5210.03	6176.14	0	0	2758.56	2477.83	7384.05	8941.72	21576.2	20231.3	12535.2	12607.3	6763.14	9421.67	5972.89	5845.51	6601.15	7716.68	4841.21	5630	6342.79	7653.81	3168.41	3674.39	3661.04	4125.07	3891.82	3905.46	5505.64	4748.36	0	0	4019.34	1121.56	12432.6	1997.1	6325.5	348.918	4085.02	257.664
coenzyme A	393901	391587	455238	615510	590173	607767	471134	610290	758447	702867	626005	200991	264165	516051	503888	583195	563887	660604	866384	893227	827497	539506	649752	415790	392381	573513	537116	155185	144279	279005	347273	131910	108671	150972	154596	75227.4	75075.9	104639	88665.8	503616	37430.4	522838	70345.5	698007	50576.9	355568	56088.1	111220	11220.3
beta-alanyl-CoA	2709.05	2699.82	3151.32	3238.26	1299.23	3825.41	3232	NA	0	0	0	0	0	0	0	0	0	0	0	0	0	0	0	0	0	0	0	0	0	0	0	0	0	0	0	0	0	0	0	2879.3	300.007	0	0	0	0	0	0	0	0
lactoyl-CoA	9460.73	8884.65	6266.7	6506.67	10178.1	11747.7	11789.1	27076.2	28886.2	20485.4	20960	60823	56857.7	37476.8	36013.1	41079.9	37583	14756.6	15627.6	16639	12813	36225	42520.8	12908.9	10358.7	8964.34	9572.11	13022.8	10797	10849.2	9914.16	6310.8	4862.26	5320.5	4291.9	7889.66	7538.98	9892.08	10534.7	9261.95	847.261	36072.3	5428.94	27155.6	4674.98	10798.4	521.798	7080.11	813.814
acetyl-CoA	2.95181e+06	2.87825e+06	1.58358e+06	1.87058e+06	1.99057e+06	3.14104e+06	2.79091e+06	1.76621e+06	1.75123e+06	2.6901e+06	2.74391e+06	2.55718e+06	2.48605e+06	3.64851e+06	3.78558e+06	1.64228e+06	1.63203e+06	1.29523e+06	1.35655e+06	1.23719e+06	1.28229e+06	1.97573e+06	2.05097e+06	824599	672527	623080	638921	730964	760099	1.26919e+06	1.21006e+06	354096	322908	341379	327205	498143	547717	464216	502319	2.45811e+06	235331	2.6786e+06	264400	1.55903e+06	113283	841180	90156.6	419748	32653.8
CoA-disulfide	2.13283e+06	2.13805e+06	2.88141e+06	2.7392e+06	2.26827e+06	2.61223e+06	2.24125e+06	2.35201e+06	2.34378e+06	2.98025e+06	3.07123e+06	1.43349e+06	1.43454e+06	2.86349e+06	2.38822e+06	2.85093e+06	2.85242e+06	2.8697e+06	2.76621e+06	1.96145e+06	2.01857e+06	2.72276e+06	2.82846e+06	1.4649e+06	1.13972e+06	1.45248e+06	1.56176e+06	1.00206e+06	1.26931e+06	1.90505e+06	1.84654e+06	703768	679107	911458	716120	444422	420732	457103	467418	2.43046e+06	116283	2.35837e+06	225992	2.60881e+06	136243	1.45523e+06	112313	600016	62942
3-hydroxybutanoyl-CoA	5458.1	6196.52	6127.76	6749.25	7038.73	8556.01	8359.2	11593.4	10784.4	10555.2	11169.4	22429.2	23374.1	14117	15270.8	29646.3	29946.3	2618.2	3459.89	1932.04	2274	38747	42922.2	0	0	0	0	0	0	0	0	0	0	0	0	0	0	0	0	6926.51	438.585	14911.7	1841.56	18943.2	6375.58	0	0	0	0
4-hydroxybutanoyl-CoA	31715.7	31061.6	32207.2	33749.9	28986.3	38104.7	33687.2	26652.2	27782.4	24720.6	27007.9	84736	83671.5	47701	55080.5	38350.7	42283.2	24804	23852.8	17121.8	18969	41304.8	46800.1	10024.4	8129.11	7064.57	7564.58	7338.52	7517.87	10329.9	10755.3	2835.64	2701.9	1503.34	1816.84	4812.83	5097.28	4181.07	5166.98	32787.5	1079.26	47169	8977.92	31685.8	4140.91	8590.54	535.857	3514.48	524.64
dephospho-CoA	15784.2	17392.6	20857.7	36592.9	8922.47	13087.5	11046	25779.1	36734.2	46856.1	37715.1	1057.25	1303.79	21597.9	16749.7	37992	27018	98465.4	130151	249636	220731	22893.6	29393.6	63474.7	60053.9	113060	117024	12801.2	12869	55023.8	61262	7961.79	5227.6	8908.8	6524	2364.96	1989.3	4340.64	3704.29	17669.1	3495.8	23474.1	5936.33	102035	32167.9	61946.1	13708.9	5127.67	890.588
3-hydroxy-2-methylbutanoyl-CoA	8840.02	9582.02	4006.8	4844.21	9939.86	13166.1	15321.1	67416	69189.4	75823.7	73285.4	50733.3	49582.3	59492.3	57272.4	85144.8	70989.1	5264.47	6011.46	9482.43	9037.34	77990.1	71325.7	13393.1	10607	7849.61	8650.95	13924.6	13884.5	9795.96	9422.86	12193.8	10082.7	11449.4	10863.7	11874.9	11309.2	14350.4	12846.8	9385.72	1540.88	62849.3	3544.32	41905.7	13124.2	10941.1	867.129	11871.4	461.167
propanoyl-CoA	202474	211168	193864	239421	209466	215758	191915	108885	114472	126565	135294	182057	147941	180333	158158	128542	122001	83350.2	78068.4	83492.8	82297.9	127265	144303	51958	42550.8	51446.8	54059.3	45355.3	45552.6	56524.2	55651.3	26805.6	22657.7	25586.3	22196.6	27626.7	27383.2	27584.1	30863.2	209152	6054.2	144213	9882.13	106165	9491.4	50387.3	1854.29	26337.9	1002.35
FAD	607453	521037	483198	561820	544347	636405	573713	704300	712311	718694	751245	678616	699905	707054	688906	820353	769720	896546	898884	919485	820852	706522	806275	546061	425447	513474	599185	384655	428438	726178	703324	287328	251013	267124	228152	230745	230365	258214	244502	561139	19477.4	707629	7688.26	829830	25635.1	540845	45370.4	249680	7341.34
isobutanoyl-CoA	1.17801e+06	1.18457e+06	1.01847e+06	1.16604e+06	1.04478e+06	1.2308e+06	1.18494e+06	1.2628e+06	1.24703e+06	1.19932e+06	1313703	1.9397e+06	1.92957e+06	1.53639e+06	1.53142e+06	1.24774e+06	1.26003e+06	732193	725007	656207	665471	1.39999e+06	1.53736e+06	459723	439061	430472	453022	477050	503585	597979	559088	342728	295704	265109	232737	382753	385995	351936	301085	1.14394e+06	30120	1.49499e+06	105674	1.028e+06	130172	489998	21216.2	319756	19550.8
2-oxepin-2(3H)-ylideneacetyl-CoA	197006	202880	173636	216768	125565	127416	133616	98083.3	92260.7	101588	107773	110840	112832	122881	103118	108614	105937	153660	151968	95604.1	93030.9	92924.4	97916	80637.5	69807.1	56380.9	67730.8	77793.5	83071.8	72239.9	67349.5	46758	45943	68902.4	63175.1	84426.3	84791	69595.6	72193.8	168127	14718	106172	3373.21	112457	9034.14	71876.4	3045.22	66973.2	5218.94
butanoyl-CoA	458850	497276	348158	448645	475485	567637	589463	1.38059e+06	1.39513e+06	1.15993e+06	1369655	2749074	2.59804e+06	1.44732e+06	1.51779e+06	1.44023e+06	1.46591e+06	608691	623120	594904	623914	1.57742e+06	1.69147e+06	364500	312223	346555	369809	382022	397314	429476	426234	279237	256558	195743	191443	292818	305149	239559	253919	483645	30355.5	1.70219e+06	215466	1.07821e+06	177994	378517	13969.4	251803	14786.4
D-2-hydroxyisocaproyl-CoA	45834	41356	51916	61601	41878	55422.5	51142.1	82262.2	77783.7	74259.4	63776.9	188869	173030	111182	99006.4	102975	99483.6	37015.8	36252.9	32811.1	37359.6	91612	97247.1	25157.5	19608	21470.7	20815.5	22365.3	25513	22578.1	22120.6	12911.3	11396.7	9386.7	7271	16259.2	16453.7	14650.7	14931.8	49878.5	2789.86	108771	16650	66844.7	11772.9	22453.6	714.043	12907.6	1175.6
similar to malyl-CoA	99011.1	93160.8	64897.5	74445.8	118646	119086	102485	76655.1	70740.3	71751.7	73918.3	151520	150587	76077.7	76919.5	103097	102537	79921.4	71951	69502.8	72848.9	117979	123595	58171	52076.8	43945.3	54354.1	47580.9	47199.2	62010.6	63419	60522.5	51716.6	41985.7	40971.5	75537.3	60104.4	44022.1	45952.8	95961.6	7771.89	93521.2	12579.6	92679	7704.79	53594.6	2540.2	52601.6	4250.27
3-(4-hydroxyphenyl)propanoyl-CoA	3343.81	3584.63	4582.98	5323.9	4051.67	4762.84	4478.28	5990.09	6547.28	6427.96	5601.82	19086	14859.4	9499.9	7818.4	13261.5	11861.3	6520.22	5285.26	8661.78	6813.94	12261.2	11095.8	0	0	0	0	0	0	0	0	0	0	0	0	0	0	0	0	4304.01	261.045	9478.86	1737.76	9470.13	1072.79	0	0	0	0
2-pentenoyl-CoA	0	0	0	0	0	0	0	9920.62	9161.85	11512.3	11839	14781.4	13909	12075.6	11340.2	7049.53	6419.3	0	0	0	0	5935.4	7117.01	0	0	0	0	0	0	0	0	0	0	0	0	0	0	0	0	0	0	11817.5	657.344	4420.21	1220.19	0	0	0	0
isovaleryl-CoA	1.03188e+06	964818	877586	896255	970289	1.08256e+06	924015	708118	769495	683256	710882	1.44931e+06	1.49465e+06	965668	957033	874431	793740	541286	543793	482032	471022	832529	921513	291119	250643	268978	293379	285199	316528	404178	361973	197468	175725	134367	127972	222452	223028	208186	189634	963914	27757.2	967302	116747	682543	67206.9	309000	17957.9	184854	13000.7
phenylacetyl-CoA	74267.9	69898.1	76661.9	80616.6	54739.8	58747	53595.3	45104.8	45342.8	53949.4	56935.9	81761.9	77560.2	56512	55792.5	65936.5	57642.2	66248.8	70168.8	45853.3	46612.3	66398.5	73087	50278	44839.7	35377.3	39011.3	39989.2	42564.4	52929.9	53289.4	23682.5	20660.6	23476.1	23036.2	39672.8	35854.4	33205.9	37890.2	66932.4	4192.01	59119.9	4796.42	61493.4	3676.62	44784.9	2385.26	29684.8	2731.32
pentanoyl-CoA	137614	135564	90696.3	100078	146195	161219	143969	233470	246003	190173	169308	560857	564513	278150	264893	290920	271224	94997.3	91901.1	115745	103267	313703	339635	87600.3	84058.6	73223.9	83954.3	111144	115286	111841	104955	76770.6	66195.2	64442.9	63838.3	97177.6	82731.2	70734.3	72358.1	130762	9706.4	313421	55864.3	202674	38931.2	96508	5681.1	74281	3985.14
S-2-(indol-3-yl)acetyl-CoA	12339.8	13074.2	12118.9	12716.2	9722.74	10220.2	9869.7	6665.14	7335.72	7403.74	9251.56	20047.7	17742.7	10425.6	8637.24	16199.3	15742.8	14683.9	14545.2	11179.6	9549.56	15066.9	16060.9	9471.7	7247.27	6693.58	6761.82	9703.54	10212.4	7105.91	6714.56	4591.35	3916.76	4975.44	4871.46	9443.96	9678.88	6311.98	8290.43	11437.4	544.945	10938.7	1799.87	14128.5	862.447	7988.85	538.186	6510.03	816.186
2-isocaprenoyl-CoA	21921.9	19757.8	14369.6	17439.6	22057.1	32944.1	27684.1	45945.5	51049	52935	54605.3	70773.3	74821.3	75005.9	65943.2	50057.3	45904.6	12989.1	11913.4	17059.6	15688.8	49412.7	50697.3	28617.2	25707	23653.2	29174.8	38058.5	38014.4	27797.2	23164.9	22035.1	18787.8	29658.2	26655.3	23408.2	20644.7	26327.8	25122.1	22310.6	2367.76	61384.8	4091.71	31715.3	6581.51	29273.4	2060.79	24079.9	1255.9
3-phenylpropanoyl-CoA	73997.3	67767.7	53437.8	55983.1	73665.4	79828.1	73919.5	114357	121451	110323	105577	223578	234245	130292	132962	106163	100864	46571.1	47873.3	49503.1	50396.4	113841	130601	60310.1	49808	55875.8	64366.1	63196.8	61788.5	69099.2	61139.3	45959.6	44518.9	27908.1	28169	49894.7	49521.2	39918	41884.1	68371.3	3775.11	146598	18288.4	80726.7	12519.5	60698	2042.67	40971.7	3066.78
isocaproyl-CoA	1.37302e+06	1.4041e+06	1.2186e+06	1.30476e+06	1.39949e+06	1.3944e+06	1.43866e+06	1.16562e+06	1.13949e+06	1.06629e+06	1.11536e+06	1.94697e+06	1.88064e+06	1.49832e+06	1.47059e+06	1.22437e+06	1.23393e+06	730292	741861	748729	735785	1.31495e+06	1.34471e+06	480808	425637	464475	468145	462564	538808	544016	543711	331250	304618	223419	219921	380628	383531	328694	359968	1.36186e+06	28478.9	1.41041e+06	123864	1.00933e+06	103052	491020	15971.8	316504	22754.2
heptanoyl-CoA	130479	118288	76676.4	82620.6	153742	144088	135981	70578.7	66483.8	62386.5	65419.3	221393	201638	108887	110224	100787	89455.9	40886	42939	46594.1	44713	113952	116286	32609.5	28778.1	28042.7	27070	36408.2	39281.3	41963.3	40479.3	24455.7	18922.8	21159.6	19582.8	30526.5	31722.4	26321.3	25305.6	120268	11297.4	113376	22527.1	74451.7	11959.2	34329.1	2116.84	24749.6	1681.81
5-methyl-hexanoyl-CoA	163268	166762	104963	118373	183677	171870	174309	103640	94393.2	98741.6	100818	311675	296997	161519	160409	142115	137386	61293.1	63102.4	68464.7	66519.3	165698	177263	47668.8	45419.3	42997.4	39321.7	53757.1	56584.1	64257.5	59696.6	34432.6	29290.2	30029.7	28301.7	49084.7	48561.2	37833.8	35356.8	154746	11475.9	166024	31685.2	110230	17725.7	51212.8	3083.59	36611.3	2903.71

## Sheet: Amino acids by HPLC
Metabolic reprogramming with the induction of toxin production of Clostridioides difficile during the stationary phase
Supplemental File 3: Data of the high performance liquid chromatography based determination of amino acids. Shown are the concentrations of the singe values, the mean values and the standard errors measured for C. difficile 630∆erm in the exponential (14.5 h), transient (17.25 h, trans) and three times in stationary phase (19.25: stat1, 24.25: stat2 and 29.25 h: stat3) for 16 proteinogenic amino …
	CDMM	CDMM	CDMM	Exp 1	Exp 2	Exp 3	Exp 4	Exp 5	Exp 6	Trans 1	Trans 2	Trans 3	Trans 4	Trans 5	Trans 6	Stat1 1	Stat1 2	Stat1 3	Stat1 4	Stat1 5	Stat1 6	Stat2 1	Stat2 2	Stat2 3	Stat2 4	Stat2 5	Stat2 6	Stat3 1	Stat3 2	Stat3 3	Stat3 4	Stat3 5	Stat3 6	Mean value CDMM	Standard error CDMM	Mean value Exp	Standard error Exp	Mean value Trans	Standard error Trans	Mean value Stat 1	Standard error Stat 1	Mean value Stat 2	Standard error Stat 2	Mean value Stat 3	Standard error Stat 3
aspartate	2963.26	3699.21	3039.24	3376.42	3222.36	2778.44	3102.43	3635.19	3518.71	2272.18	2790.35	2352.68	2605.04	1946.46	2127.33	1150.72	1311.23	1568.21	1645.05	1306.54	1304.46	1006.16	1162.67	1312.84	1267.12	1099.19	1137.27	993.586	1040	960.357	1038.35	971.485	1064.03	3233.9	165.239	3272.26	126.292	2349.01	126.153	1381.04	76.1726	1164.21	45.6859	1011.3	17.1563
glutamate	5067.59	6042.5	5025.18	5526.18	5220.72	4575.19	5042.93	6138.67	5792.75	4864.27	6097.22	5230.89	5612.14	6199.31	5667.23	5597.98	5971.79	4470.15	4783.57	4749.09	4816.75	4538.62	5511.06	6052.62	5797.63	5527.2	5656.8	5472.02	5663.7	5133.32	5479.45	5098.15	5706.43	5378.43	234.946	5382.74	227.594	5611.84	207.185	5064.89	238.104	5513.99	211.542	5425.51	105.398
serine	1908.46	2273.8	1878.62	1178.41	1109.43	987.625	1077.96	1428.51	1324.08	32.7737	46.4827	31.4834	41.4309	28.2108	36.7935	41.483	44.7803	21.7827	32.269	18.4815	26.063	11.5998	18.7047	16.046	21.7173	11.8522	22.6233	13.1004	20.144	12.0465	19.0752	12.4475	18.8944	2020.29	89.8354	1184.34	67.0344	36.1958	2.77645	30.8099	4.34829	17.0906	1.94339	15.9513	1.54543
glycine	1142.42	1260.34	1025.57	1261.4	1190.84	1103.1	1163.66	1460.95	1299.36	862.845	983.477	871.94	837.108	685.849	703.663	795.251	794.023	565.02	559.068	550.3	526.555	266.193	284.398	304.702	288.54	271.304	269.158	162.071	166.734	186.41	196.31	191.535	204.008	1142.78	47.9227	1246.55	51.4862	824.147	45.8179	631.703	51.8012	280.716	6.0089	184.511	6.81148
threonine	1082.38	1286.75	1071.71	907.681	858.011	758.404	832.324	1060.98	988.082	0	0	0	0	0	0	0	0	0	0	0	0	0	0	0	0	0	0	0	0	0	0	0	0	1146.95	49.4758	900.913	44.7654	0	0	0	0	0	0	0	0
histidine	269.551	295.369	281.377	356.616	331.457	301.546	319.252	398.087	355.875	352.54	415.738	371.335	368.807	432.354	387.075	382.092	395.912	342.391	338.051	341.851	332.58	358.526	388.244	445.138	412.697	403.539	388.845	406.314	399.512	385.27	392.273	408.855	404.808	282.099	5.27609	343.805	13.9014	387.975	12.4379	355.479	10.8447	399.498	11.8214	399.506	3.72756
alanine	1711.18	2053.53	1712.46	3431.84	3236.93	2821.75	3091.13	3650.49	3412.05	5876.24	7075.08	6088.99	6458.26	5895.4	5450.22	7445.9	7778.08	6333.09	6467.48	6337.03	6138.99	5152.73	5699.98	6625.96	6277.92	6216.19	6260.19	5705.98	5819.54	5277.57	5540.5	5476.16	5719.04	1825.72	80.5407	3274.03	119.032	6140.7	229.742	6750.09	279.21	6038.83	214.657	5589.8	80.7915
arginine	575.621	675.416	524.171	541.071	516.391	451.908	489.263	594.007	554.536	454.849	549.1	475.123	497.234	571.94	528.569	523.31	538.497	452.21	463.766	469.627	454.287	486.679	541.515	580.396	544.721	518.964	520.342	576.955	584.808	556.186	581.761	581.123	601.355	591.736	31.394	524.529	20.4817	512.802	18.3339	483.616	15.3012	532.103	12.8508	580.365	5.94172
tyrosine	508.857	576.613	468.659	543.295	570.124	467.403	552.053	670.004	621.293	512.89	617.984	520.624	532.223	677.682	623.866	561.356	582.336	474.933	484.858	493.976	487.673	511.016	562.836	658.563	627.58	538.088	583.914	598.508	608.408	578.071	602.988	612.293	631.413	518.043	22.274	570.695	28.3962	580.878	27.8185	514.189	18.6026	580.333	22.5541	605.28	7.1492
5-aminopentanoic acid (5-aminovalerate)	0	0	0	4327.24	3940.32	3639.86	3877.45	4745.93	4282.81	4200.14	4854.11	4386.45	4418.58	5259.85	4751.23	4679.32	4755.56	3986.6	3920.47	4043.47	3797.53	4019.27	4158.22	5215.41	4689.08	4849.22	4623.52	4660.6	4489.35	4356.39	4384.05	4638.87	4608.32	0	0	4135.6	161.393	4645.06	158.016	4197.16	168.178	4592.45	180.869	4522.93	54.1112
valine	1383.56	1628.03	1338.59	1547.55	1484.09	1315.36	1439.09	1746.71	1620.08	1087.01	1305.19	1031.61	1076.64	829.366	893.533	964.82	1003.85	741.492	778.897	751.107	732.12	551.404	597.598	776.999	727.508	666.813	656.523	578.472	576.285	560.874	595.066	590.483	601.988	1450.06	63.5892	1525.48	61.0206	1037.23	68.2456	828.715	49.8803	662.808	33.6375	583.861	6.0906
methionine	509.258	601.621	505.856	613.964	596.923	514.178	576.274	681.347	648.01	512.914	628.681	523.506	563.117	675.005	636.346	551.191	583.613	417.369	439.8	387.854	390.292	295.024	343.461	438.739	432.97	335.548	355.727	262.142	286.395	273.249	306.455	280.577	311.74	538.912	22.182	605.116	23.7333	589.928	27.0533	461.686	34.5777	366.911	23.3448	286.76	7.82911
isoleucine	824.591	966.049	820.754	633.105	606.32	562.998	601.045	759.78	692.142	137.009	151.44	104.808	98.3917	163.93	166.968	66.2887	50.9701	46.4116	45.1872	75.6567	61.1464	24.5545	30.3913	35.1385	36.0844	32.9024	35.2561	28.528	32.114	25.5147	29.1616	25.751	30.3069	870.465	33.8033	642.565	29.2433	137.091	12.0536	57.6101	4.95758	32.3879	1.78017	28.5627	1.05213
phenylalanine	669.937	830.962	643.737	751.86	716.916	632.849	684.72	945.879	807.682	614.508	746.81	645.855	609.761	938.82	778.065	697.143	698.187	476.204	464.22	487.818	412.698	363.695	460.209	625.896	662.98	533.094	561.64	477.916	512.617	431.041	490.017	481.657	537.908	714.879	41.3887	756.651	44.9126	722.303	51.8714	539.378	51.1391	534.586	44.8302	488.526	14.7032
leucine	2127.5	2528.15	2064.29	1215.51	1145.22	1108.85	1210.31	1581.73	1467.96	52.2172	66.7169	38.0916	43.9146	47.0218	54.0741	43.5614	43.2144	24.9134	28.8435	22.2244	26.2808	12.9831	18.7026	19.9091	23.3397	13.5786	18.4009	10.7293	14.5849	10.6573	14.816	10.5087	14.513	2239.98	102.697	1288.26	77.9804	50.3394	4.03315	31.5063	3.85755	17.819	1.60554	12.6349	0.897214
lysine	2165.48	1938.26	1088.13	1433.36	1126.5	1286.13	1219.8	1669.33	1239.54	1304.03	1241.42	1373.5	1097.93	1613.98	1271.52	1468.75	1209.06	1241.58	953.151	1284.76	957.97	1253.17	1087.18	1515.67	1150.34	1427.44	1097.79	1507.91	1218.42	1415.56	1131.7	1561.39	1265.8	1730.62	231.843	1329.11	79.4752	1317.06	70.0785	1185.88	81.555	1255.26	73.3747	1350.13	69.7558
ornithine	7125.77	7142.8	6209.97	-	3501.7	-	2728.74	-	3651.51	1296.88	-	1412.59	-	1748.74	2485.31	1189.4	965.076	939.828	1559.44	823.569	1240.91	420.376	1085.02	897.383	1223.59	533.553	1195.94	442.357	523.678	515.525	680.485	551.375	747.383	6826.18	217.891	3293.98	202.169	1735.88	218.46	1119.7	109.068	892.643	140.3	576.801	46.6001
proline	3777.72	4037.89	4180.18	0	0	0	0	0	0	0	0	0	0	0	0	0	0	0	0	0	0	0	0	0	0	0	0	0	0	0	0	0	0	3998.6	83.3175	0	0	0	0	0	0	0	0	0	0
